# Supplementary material for: Analyses of Saliva Metabolome Reveal Patterns of Metabolites That Differentiate SARS-CoV-2 Infection and COVID-19 Disease Severity
Source: Metabolites. 2025 Mar 11;15(3):192. doi: 10.3390/metabo15030192 (PMC11944064; doi:10.3390/metabo15030192)
Supplement: Supplementary file 1 [file metabolites-15-00192-s001.zip]

Archive with 4 entries (4 files):
- Supplemental Figure S1.jpg.pdf
- Supplemental Figure S2.jpg
- Supplemental Table S1.xlsx
- Supplemental Table S2.xlsx
