# Supplementary material for: Analyses of Saliva Metabolome Reveal Patterns of Metabolites That Differentiate SARS-CoV-2 Infection and COVID-19 Disease Severity
Source: Metabolites. 2025 Mar 11;15(3):192. doi: 10.3390/metabo15030192 (PMC11944064; doi:10.3390/metabo15030192)
Supplement: Supplementary file 1 [file metabolites-15-00192-s001.zip › Supplemental Table S1.xlsx]

## Sheet: Run Information
Analysis
MiniX:	621545
Client Name:	Javier Torres
Matrix:	Human saliva
Sample Number:	321
Method:	HILIC
Extraction Notes:	Two samples missing from set; client did not send samples #287 and 323.
Positive Mode:
Instrument:	Sciex TTOF 6600
Resuspension Volume:	100 uL
Injection Volume:	5 uL
Start Date:	2022-02-28
Negative Mode:
Instrument:	Sciex TTOF 6600
Resuspension Volume:	100 uL
Injection Volume:	5 uL
Start Date:	2022-02-28
Data Processing:
MS-Dial Version:	4.8
Data Technician:	JK
Comments:	Data is SERRF normalized

## Sheet: data
							Sample	AP1	AP2	AP3	AP4	AP5	AP6	AP7	AP8	AP9	AP10	AP11	AP12	AP13	AP14	AP15	AP16	AP17	AP18	AP19	AP20	AP21	AP22	AP23	AP24	AP25	AP26	AP27	AP28	AP29	AP30	AP31	AP32	AP33	AP34	AP35	AP36	AP37	AP38	AP39	AP40	AP41	AP42
							Number	1	2	3	4	5	6	7	8	9	10	11	12	13	14	15	16	17	18	19	20	21	22	23	24	25	26	27	28	29	30	31	32	33	34	35	36	37	38	39	40	41	42
							Label	202001103544	202001104992	202001104996	202001138222	202001140349	202001140357	202001140359	202001140363	202001148006	202001148016	202001148020	202001148037	202001148038	202001152762	202001152763	202001152771	202001152774	202001153861	202001180404	202001183197	202001184947	202001189935	202001189937	202001189938	202001189939	202001189944	202001193432	202001196660	202001196686	202001197051	202001200577	202001223930	202001223931	202001233725	202001233730	202001233735	202001257484	202001257486	202001257487	202001257489	202001263285	202001263286
							Sample #	101	102	103	104	105	106	107	108	109	110	111	112	113	114	115	116	117	118	119	120	121	122	123	124	125	126	127	128	129	130	131	132	133	134	135	136	137	138	139	140	141	142
							Species	Human	Human	Human	Human	Human	Human	Human	Human	Human	Human	Human	Human	Human	Human	Human	Human	Human	Human	Human	Human	Human	Human	Human	Human	Human	Human	Human	Human	Human	Human	Human	Human	Human	Human	Human	Human	Human	Human	Human	Human	Human	Human
							Organ	Saliva	Saliva	Saliva	Saliva	Saliva	Saliva	Saliva	Saliva	Saliva	Saliva	Saliva	Saliva	Saliva	Saliva	Saliva	Saliva	Saliva	Saliva	Saliva	Saliva	Saliva	Saliva	Saliva	Saliva	Saliva	Saliva	Saliva	Saliva	Saliva	Saliva	Saliva	Saliva	Saliva	Saliva	Saliva	Saliva	Saliva	Saliva	Saliva	Saliva	Saliva	Saliva
							Treatment	POSITIVE	POSITIVE	POSITIVE	POSITIVE	POSITIVE	POSITIVE	POSITIVE	POSITIVE	POSITIVE	POSITIVE	POSITIVE	POSITIVE	POSITIVE	POSITIVE	POSITIVE	POSITIVE	POSITIVE	POSITIVE	POSITIVE	POSITIVE	POSITIVE	POSITIVE	POSITIVE	POSITIVE	POSITIVE	POSITIVE	POSITIVE	POSITIVE	POSITIVE	POSITIVE	POSITIVE	POSITIVE	POSITIVE	POSITIVE	POSITIVE	POSITIVE	POSITIVE	POSITIVE	POSITIVE	POSITIVE	POSITIVE	POSITIVE
							File ID	Torres130_MX621545_negHILIC_202001103544-101.wiff	Torres061_MX621545_negHILIC_202001104992-102.wiff	Torres236_MX621545_negHILIC_202001104996-103.wiff	Torres101_MX621545_negHILIC_202001138222-104.wiff	Torres135_MX621545_negHILIC_202001140349-105.wiff	Torres256_MX621545_negHILIC_202001140357-106.wiff	Torres306_MX621545_negHILIC_202001140359-107.wiff	Torres191_MX621545_negHILIC_202001140363-108.wiff	Torres261_MX621545_negHILIC_202001148006-109.wiff	Torres322_MX621545_negHILIC_202001148016-110.wiff	Torres107_MX621545_negHILIC_202001148020-111.wiff	Torres178_MX621545_negHILIC_202001148037-112.wiff	Torres185_MX621545_negHILIC_202001148038-113.wiff	Torres298_MX621545_negHILIC_202001152762-114.wiff	Torres259_MX621545_negHILIC_202001152763-115.wiff	Torres159_MX621545_negHILIC_202001152771-116.wiff	Torres285_MX621545_negHILIC_202001152774-117.wiff	Torres235_MX621545_negHILIC_202001153861-118.wiff	Torres312_MX621545_negHILIC_202001180404-119.wiff	Torres286_MX621545_negHILIC_202001183197-120.wiff	Torres124_MX621545_negHILIC_202001184947-121.wiff	Torres140_MX621545_negHILIC_202001189935-122.wiff	Torres310_MX621545_negHILIC_202001189937-123.wiff	Torres287_MX621545_negHILIC_202001189938-124.wiff	Torres179_MX621545_negHILIC_202001189939-125.wiff	Torres278_MX621545_negHILIC_202001189944-126.wiff	Torres260_MX621545_negHILIC_202001193432-127.wiff	Torres123_MX621545_negHILIC_202001196660-128.wiff	Torres149_MX621545_negHILIC_202001196686-129.wiff	Torres139_MX621545_negHILIC_202001197051-130.wiff	Torres289_MX621545_negHILIC_202001200577-131.wiff	Torres277_MX621545_negHILIC_202001223930-132.wiff	Torres214_MX621545_negHILIC_202001223931-133.wiff	Torres238_MX621545_negHILIC_202001233725-134.wiff	Torres109_MX621545_negHILIC_202001233730-135.wiff	Torres084_MX621545_negHILIC_202001233735-136.wiff	Torres044_MX621545_negHILIC_202001257484-137.wiff	Torres202_MX621545_negHILIC_202001257486-138.wiff	Torres291_MX621545_negHILIC_202001257487-139.wiff	Torres102_MX621545_negHILIC_202001257489-140.wiff	Torres264_MX621545_negHILIC_202001263285-141.wiff	Torres266_MX621545_negHILIC_202001263286-142.wiff
Identifier	Annotation	Species	MSI Level	InChI Key	m/z	ESI mode	RT	Peak Height	Peak Height	Peak Height	Peak Height	Peak Height	Peak Height	Peak Height	Peak Height	Peak Height	Peak Height	Peak Height	Peak Height	Peak Height	Peak Height	Peak Height	Peak Height	Peak Height	Peak Height	Peak Height	Peak Height	Peak Height	Peak Height	Peak Height	Peak Height	Peak Height	Peak Height	Peak Height	Peak Height	Peak Height	Peak Height	Peak Height	Peak Height	Peak Height	Peak Height	Peak Height	Peak Height	Peak Height	Peak Height	Peak Height	Peak Height	Peak Height	Peak Height
0.97_103.04	alpha-Hydroxybutyric acid	[M-H]-	2	AFENDNXGAFYKQO-UHFFFAOYSA-N	103.041	ESI neg	0.974	1260	257	6613	749	5903	2664	5648	6802	1953	2699	2011	4483	452	1308	2571	2370	5468	7374	1649	1811	1086	1384	2310	2820	1114	1835	383	119	987	16021	398	1389	1129	2833	7280	1246	1406	4128	17727	699	5770	18284
0.87_284.18	alpha-Hydroxymetoprolol	[M+H]+	2	OFRYBPCSEMMZHR-UHFFFAOYSA-N	284.184	ESI pos	0.872	245	146	175	252	214	157	233	187	177	148	162	250623	147	150382	158	158	200	186	225	214	219	182	148	221	137	187	165	177	175	165	210	200	171	199	220	169	223	167	167	167	191	170
2.47_276.15	gamma-Glu-epsilon-Lys	[M+H]+	2	JPKNLFVGUZRHOB-UHFFFAOYSA-N	276.154	ESI pos	2.467	324	2475	14840	12928	18388	2895	22165	3363	1178	4716	11528	3719	8248	16523	4077	10780	16523	1747	345	569	585	316	557	175	300	472	11021	25419	1772	9389	17135	16158	18986	14329	11163	3671	7433	3956	3024	13198	9698	6416
1.88_141.07	(1-Methyl-1H-imidazol-4-yl)acetic acid	[M+H]+	2	ZHCKPJGJQOPTLB-UHFFFAOYSA-N	141.065	ESI pos	1.877	1433	53270	59750	50660	478333	14502	13174	35126	23961	296849	227514	3123	229785	70621	63544	228188	35578	31537	2153	1805	2651	869	1388	1446	794	1605	381317	352469	287189	92752	500892	68843	55926	58792	828618	30530	230799	216210	32709	217465	769688	79552
0.60_190.05	(2-oxo-2,3-dihydro-1H-indol-3-yl)acetic acid	[M-H]-	1	ILGMGHZPXRDCCS-UHFFFAOYSA-N	190.051	ESI neg	0.605	6	95	237	550	1557	57	89	59	9	350	370	34	84	198	28	130	162	6	12	8	6	10	10	16	6	12	20	216	77	299	127	75	31	92	418	42	26	438	6	41	76	10
1.70_131.12	(2E)-N-(4-Acetamidobutyl)-3-(4-hydroxy-3-methoxyphenyl)prop-2-enamide	[M+H-C10H8O3]+	2	ZVMGKOAHBAIHLO-SOFGYWHQSA-N	131.117	ESI pos	1.7	32	23322	48514	139192	71297	18222	39537	27774	12028	74239	386005	3122	89312	175374	8989	82826	106372	2339	78	90	24	54	53	277	36	53	169123	67641	56954	88042	206243	137968	142104	85542	343202	20835	39926	99357	33642	34335	63809	58093
1.78_262.16	(2R)-3-Hydroxyisovaleroylcarnitine	[M+H]+	2	IGLHHSKNBDXCEY-SECBINFHSA-N	262.161	ESI pos	1.778	924	237	994	1147	334	261	799	796	225	71	143	1999	145	953	2322	547	1188	900	904	2303	2115	826	1398	1074	485	1683	148	887	771	547	303	863	892	841	600	738	315	222	2170	573	942	3046
0.47_116.07	(4S)-4-Amino-5-hydroxypentanoic acid	[M+H-H2O]+	2	JPYGFLFUDLRNKX-BYPYZUCNSA-N	116.07	ESI pos	0.468	37	952	648	9550	1458	358	755	342	241	542	1378	793	1673	779	361	369	1373	512	192	287	234	214	139	137	326	144	387	768	1409	483	686	872	859	418	1078	188	479	808	540	708	496	32
0.29_195.11	(5aR,10aR)-Octahydrodipyrrolo[1,2-a:1',2'-d]pyrazine-5,10-dione	[M+H]+	2	BKASXWPLSXFART-HTQZYQBOSA-N	195.112	ESI pos	0.289	4713	9028	7437	32253	7057	17859	107128	37026	8830	14476	38009	7110	12317	8366	10668	17792	12194	5487	3783	5424	4157	5612	5497	4838	6210	4384	10453	39410	6951	10010	15200	25451	29268	11335	17489	16520	34419	11717	27821	21596	10392	59596
1.46_232.15	(R)-Butyrylcarnitine	[M+H]+	2	QWYFHHGCZUCMBN-SECBINFHSA-N	232.153	ESI pos	1.464	20785	689	6428	2085	392	3393	1552	13784	503	212	283	70469	324	3013	23316	5217	6811	22774	28402	38254	13527	21754	35428	41806	18640	38995	220	5420	1161	300	293	6244	5796	17183	1958	2985	618	274	36235	923	4892	11047
1.02_202.18	1-(2-Hydroxyethyl)-2,2,6,6-tetramethyl-4-piperidinol	[M+H]+	2	STEYNUVPFMIUOY-UHFFFAOYSA-N	202.18	ESI pos	1.017	10751	3177	5482	1068	1794	3463	2788	1021	1199	723	3864	1576	1128	2685	1717	1044	5117	1384	2245	4615	1924	2461	2752	1876	2722	2639	3261	1380	958	2703	5542	1106	2142	2620	1197	1171	886	1556	1208	932	1881	3914
1.02_130.12	1-(Piperidin-4-yl)ethan-1-ol	[M+H]+	2	NDJKRLGXVKYIGQ-UHFFFAOYSA-N	130.122	ESI pos	1.018	114212	24700	85875	60781	107277	12660	66597	52754	23013	20152	79860	111298	97544	125462	17116	15990	62993	7936	18279	15403	19616	155619	64219	46445	45281	91986	131	188	71	55	146	95	44	40	66	56	47	63	69	128	184	101
1.78_100.04	1-Aminocyclopropane-1-carboxylic acid	[M-H]-	3	PAJPWUMXBYXFCZ-UHFFFAOYSA-N	100.04	ESI neg	1.785	10	74	258	615	983	117	1017	648	40	69	305	49	96	545	122	354	328	77	21	10	6	6	21	8	6	13	35	675	38	29	147	398	382	437	216	359	181	120	301	73	577	107
0.35_159.09	1-Benzylimidazole	[M+H]+	3	KKKDZZRICRFGSD-UHFFFAOYSA-N	159.089	ESI pos	0.349	20	268	220	232	313	352	1040	547	237	325	271	378	295	5191	229	306	106	206	48	59	70	72	69	41	207	42	214	642	299	300	329	449	361	230	187	2425	165	201	201	252	137	567
0.58_111.09	1-Ethyl-3-methylimidazolium	[M]+	2	NJMWOUFKYKNWDW-UHFFFAOYSA-N	111.09	ESI pos	0.58	1733	1853	2395	3724	3724	2999	4484	5800	1849	2699	3346	2062	4536	4520	1894	3785	3115	2011	1690	1557	1722	1581	1593	1423	1386	1605	739	5584	1947	3539	2532	2522	2665	2034	1677	1547	1847	2647	1503	1786	6547	2516
2.10_129.14	1-Ethyl-3-piperidinamine	[M+H]+	2	WAKUKXKZEXFXJP-UHFFFAOYSA-N	129.137	ESI pos	2.103	74	306	196	8150	5519	685	2998	546	76	2205	608	1343	3384	4206	265	5015	1150	170	29	57	45	45	89	376	43	165	539	599	473	438	3252	4866	4488	453	17837	215	449	38529	71	307	8191	133
0.29_187.04	1-Hydroxy-2-naphthoic acid	[M-H]-	3	SJJCQDRGABAVBB-UHFFFAOYSA-N	187.041	ESI neg	0.291	176	6	34	20	455	360	42	40	6	144	54	10	16	835	37	47	21	232	275	603	178	60	235	482	144	349	6	6	19	202	44	58	41	859	51	18	22	27	11	30	44	292
0.76_144.10	1-Methyl-4-piperidinecarboxylic acid	[M+H]+	2	HCKNAJXCHMACDN-UHFFFAOYSA-N	144.099	ESI pos	0.756	464	187	672	306	1489	424	2086	288	261	816	1101	293	129	680	356	715	727	151	207	131	1116	2478	632	496	486	783	73	726	87	67	112	474	381	517	92	67	54	58	86	218	72	61
2.18_170.09	1-Methyl-L-histidine	[M+H]+	2	BRMWTNUJHUMWMS-UHFFFAOYSA-N	170.091	ESI pos	2.18	15331	4574	882	4995	27283	1538	8926	4511	990	2269	4950	4467	8958	33235	3887	4423	3296	1038	15691	19006	14359	13634	17720	17198	12976	26400	4860	9471	15577	2081	5757	7189	6515	11118	6570	1528	2074	4199	585	4241	14556	6458
1.82_282.12	1-Methyladenosine	[M+H]+	1	GFYLSDSUCHVORB-IOSLPCCCSA-N	282.117	ESI pos	1.818	3750	426	603	1826	1193	855	6875	2524	372	693	9289	1199	5193	15499	2183	4644	2315	3382	8751	10469	1153	5766	4723	7777	2543	4352	442	682	261	495	1088	635	483	463	267	284	232	1099	171	1743	4003	1009
1.45_126.07	1-Methylcytosine	[M+H]+	2	HWPZZUQOWRWFDB-UHFFFAOYSA-N	126.065	ESI pos	1.448	144	4345	10125	7948	9750	3895	13108	6820	1316	4154	4264	11357	10921	31903	6276	5944	12336	2316	456	695	197	359	827	1839	460	422	11538	18338	6649	4687	14365	13997	12289	11076	6271	3142	6678	6655	6056	6911	18253	11079
1.48_137.07	1-Methylnicotinamide	[M]+	3	LDHMAVIPBRSVRG-UHFFFAOYSA-O	137.07	ESI pos	1.483	708	1699	2151	6421	3004	2391	2973	2374	767	1245	2189	7542	7500	8059	2018	2113	8438	2515	625	1033	1146	736	730	1099	630	1164	1558	5378	2345	2569	26769	4506	4096	2782	2754	1446	5573	1647	4439	3880	3378	6095
0.34_126.09	1-Methylpiperidine-3-carboxylic acid	[M+H-H2O]+	2	AYIXGVABNMIOLK-UHFFFAOYSA-N	126.09	ESI pos	0.341		5214	11936	20361	3866	8790	16087	23931	2501	11599	13398	19904	13156	9395	11978	9281	12368	10029	105	352	496	174	296	193	483	60	16309	14988	10327	5039	24708	26203	23467	7461	6586	2810	13099	4530	20270	28598	10155	37880
1.39_219.11	1-Methyltryptophan	[M+H]+	3	ZADWXFSZEAPBJS-JTQLQIEISA-N	219.112	ESI pos	1.39	98	219	157	2783	577	247	2692	829	124	809	2049	449	2260	1838	259	1245	2043	135	140	135	115	127	170	147	235	185	243	2041	182	199	17865	1300	1139	1292	1934	288	1566	1790	151	325	2009	776
0.35_191.15	1,1-Dimethyl-4-phenylpiperazinium	[M+H]+	3	WVHNHHJEHFWYHH-UHFFFAOYSA-N	191.151	ESI pos	0.347	89	552	375	864	334	480	1006	516	417	579	797	585	453	715	464	431	308	595	298	81	430	402	220	258	317	218	564	709	523	562	3790	712	795	605	510	355	390	321	530	368	344	536
1.43_113.06	1,2-Cyclohexanedione	[M+H]+	3	OILAIQUEIWYQPH-UHFFFAOYSA-N	113.057	ESI pos	1.426	442	11018	2378	3520	17540	921	2455	1896	616	1431	10370	2848	4662	1300	769	5373	1196	438	194	266	307	370	241	344	436	257	1944	8472	1295	657	5906	15813	14875	1895	861	1294	460	3154	817	1822	1927	1452
0.90_97.08	1,2-Dimethylimidazole	[M+H]+	2	GIWQSPITLQVMSG-UHFFFAOYSA-N	97.0761	ESI pos	0.901	346	1962	4941	57668	24984	32746	64317	116630	8320	24906	31301	10442	67485	63943	14084	75767	28854	17769	377	216	313	320	307	321	375	383	1768	9845	1555	27279	14034	26737	27735	26454	2598	2419	4232	21050	1867	1767	148497	129938
0.36_111.05	1,3 Cyclohexanedione	[M-H]-	3	HJSLFCCWAKVHIW-UHFFFAOYSA-N	111.046	ESI neg	0.361	4	27	34	25	29	16	15	29	53	38	29	14	78	32	34	31	15	35	6	21	16	22	38	6	28	28	29	13	21	26	23	227	162	79	23	61	24	24	32	9	27	6
0.34_209.07	1,3,7-Trimethyluric acid	[M-H]-	3	BYXCFUMGEBZDDI-UHFFFAOYSA-N	209.067	ESI neg	0.338	118	219	95	172	506	130	186	247	29	118	291	133	289	48	85	509	310	28	42	82	132	22	89	22	105	47	50	110	157	103	2167	852	933	59	219	48	119	94	1061	76	46	207
0.47_85.03	1,4-Butynediol	[M-H]-	3	DLDJFQGPPSQZKI-UHFFFAOYSA-N	85.0297	ESI neg	0.469	178	182	201	255	409	315	236	393	260	277	271	157	151	935	223	306	374	189	190	260	124	192	188	234	113	219	309	723	158	270	279	157	146	406	289	205	177	217	144	335	195	354
0.49_171.07	1,4-Cyclohexanedicarboxylic acid	[M-H]-	3	PXGZQGDTEZPERC-UHFFFAOYSA-N	171.065	ESI neg	0.491	117	4078	3914	4268	11766	723	5100	4232	419	1472	4334	2778	4115	7362	753	3083	8281	614	170	197	122	114	133	190	151	132	871	2395	1340	1246	911	1494	1400	141	1147	1118	788	855	1357	1147	1349	907
0.22_113.06	1,4-Cyclohexanedione	[M+H]+	3	DCZFGQYXRKMVFG-UHFFFAOYSA-N	113.057	ESI pos	0.222	985	2019	981	1718	992	1977	1053	4114	1800	4874	1172	2103	1169	2295	2284	2814	1628	2188	3560	1242	2455	1469	3923	1864	3632	3745	1769	1357	2310	2201	2611	3335	1079	1018	1032	1957	1413	2488	1842	2811	1457	1806
1.78_163.06	1,5-Anhydrosorbitol	[M-H]-	3	MPCAJMNYNOGXPB-UHFFFAOYSA-N	163.06	ESI neg	1.778	6	82	36	76	68	45	52	181	21	415	259	44	214	75	34	240	245	14	35	12	8	15	18	19	12	30	495	94	14	99	32	112	82	63	1173	36	127	112	1148	82	92	48
0.89_195.05	1,7-Dimethyluric acid	[M-H]-	3	NOFNCLGCUJJPKU-UHFFFAOYSA-N	195.053	ESI neg	0.894	6	195	52	4804	230	185	3493	128	26	12	14	1175	85	243	12	340	2431	6	11	20	9	16	11	6	11	17	58	654	38	11	15	239	219	149	209	26	119	16	156	275	568	58
0.49_163.04	1(3H)-Isobenzofuranone, 3-hydroxy-7-methoxy-	[M+H-H2O]+	2	URTPDSARMPGSPA-UHFFFAOYSA-N	163.039	ESI pos	0.489	48640	34	38	34	188	25	63	43	37	104	20	59	73	82	50	34	50	31	5436	112057	63331	2293	2558	83215	23947	27668	33	20	46	22	109	138	115	124	54	24	42	60	141	22	21	80
0.28_187.13	10-Hydroxydecanoic acid	[M-H]-	3	YJCJVMMDTBEITC-UHFFFAOYSA-N	187.135	ESI neg	0.283	615	750	222	265	15905	384	429	812	406	549	505	207	600	1317	353	462	690	258	723	512	538	382	614	409	479	612	653	910	747	855	458	7678	6654	6733	425	1579	696	399	538	838	415	337
0.30_509.21	10,11-Dihydro-10-hydroxycarbamazepine	[2M+H]+	2	BMPDWHIDQYTSHX-UHFFFAOYSA-N	509.213	ESI pos	0.296	132	13	79		187	8	52	83	42	168	58	90	54	47	52	42	179	79	91	89	22	51	159	94	14	199	39	17	17	36	205	165	107	49	67	88	77	113	33	150	101	163
1.54_465.22	16-Glucuronide-estriol	[M+H]+	3	FQYGGFDZJFIDPU-JRSYHJKYSA-N	465.217	ESI pos	1.538	48	58	351	2354	226	74	239	109	9	57	70	5513	872	235	6	139	1031	19	25	6	42	37	22	6	10	12	137	411	88	97	82	5005	4896	281	49	42	142	12	81	53	97	308
0.25_271.23	16-Hydroxyhexadecanoic acid	[M-H]-	2	UGAGPNKCDRTDHP-UHFFFAOYSA-N	271.228	ESI neg	0.251	1225	2671	755	1390	7137	1332	2605	2290	927	864	7746	559	2810	1647	650	4578	1917	479	978	869	1508	732	847	1101	1119	1250	911	752	1037	2331	1052	1784	634	1144	2335	476	2616	2624	1178	880	2344	1359
1.88_123.05	2-(1-Methyl-1H-imidazol-5-yl)acetic acid	[M+H-H2O]+	2	UJCGYTCAMOHYCG-UHFFFAOYSA-N	123.055	ESI pos	1.876	825	36858	40197	37549	316788	9104	8093	25708	15693	187645	155134	2376	155798	49289	41231	153500	23632	20587	1222	1090	1666	566	734	757	480	887	240426	234014	187837	64950	310305	46549	39213	37447	541958	21631	155913	143956	23260	147557	458088	53272
1.18_123.09	2-(2-Aminoethyl)pyridine	[M+H]+	3	XPQIPUZPSLAZDV-UHFFFAOYSA-N	123.091	ESI pos	1.181	446	784	336	1195	781	704	635	4282	343	593	997	544	2028	2190	546	2401	595	367	353	285	523	549	241	332	306	285	303	1310	533	687	417	550	977	471	589	571	600	495	283	650	953	634
0.66_217.10	2-(2-Naphthyloxy)acetohydrazide	[M+H]+	2	QSMAUHGVXYUJKN-UHFFFAOYSA-N	217.097	ESI pos	0.658	2487	8089	3011	5857	3135	3527	27462	3716	3198	16235	13271	3903	20676	3230	2526	5991	9533	2413	2750	3332	1842	2533	3553	3453	3762	3002	4489	4309	4024	2752	14412	7149	7545	3377	4295	2943	25543	8634	4444	3972	3165	6874
2.35_343.12	2-alpha-Mannobiose	[M+H]+	3	HIWPGCMGAMJNRG-VXSGSMIHSA-N	343.124	ESI pos	2.347	52	51	178	222	404	84	459	510	22	52	165	153	96	308	70	165	74	108	59	10	17	43	37	73	34	21	33	240	61	163	86	207	300	182	161	39	130	47	171	193	263	146
1.70_120.08	2-Amino-1-phenylethanol	[M+H-H2O]+	2	ULSIYEODSMZIPX-UHFFFAOYSA-N	120.081	ESI pos	1.696	2533	183407	156788	305468	881596	117133	428332	359007	65939	76494	390053	96711	232445	469503	181696	261268	497335	174977	2303	4025	3264	4494	3123	4962	2811	2764	196282	779644	60662	166037	264722	342157	452709	160472	287177	164131	210669	115066	170914	203236	158277	303698
1.50_90.09	2-Amino-2-methyl-1-propanol	[M+H]+	2	CBTVGIZVANVGBH-UHFFFAOYSA-N	90.0893	ESI pos	1.504	1332	106	228	132	264	118	269	266	169	235	106	1423	425	490	342	275	306	358	2326	194	107	2476	3314	344	460	2486	125	3540	117	198	247	254	407	616	176	263	235	282	276	473	12484	373
0.93_103.03	2-Amino-2-thiazoline	[M+H]+	2	REGFWZVTTFGQOJ-UHFFFAOYSA-N	103.032	ESI pos	0.926	13	883	274	1781	32207	461	692	383	66	1269	5756	605	1916	1023	103	1967	1019	76	9	25	9	20	20	28	22	16	287	5238	1447	146	1661	1317	1329	510	1812	300	986	3370	172	269	1900	188
1.23_178.09	2-Amino-3-[4-(carboxymethyl)phenyl]propanoic acid	[M+H-CH2O2]+	2	LJHYWUVYIKCPGU-UHFFFAOYSA-N	178.086	ESI pos	1.228	23	82	74	2731	128	73	122	874	108	3089	2776	54	258	93	75	3556	243	32	16	23	35	41	45	35	30	28	436	51	57	253	24	65	60	112	918	20	60	1113	2147	41	129	259
0.25_166.05	2-Amino-3-methoxybenzoic acid	[M-H]-	3	SXOPCLUOUFQBJV-UHFFFAOYSA-N	166.05	ESI neg	0.253	369	437	593	628	782	390	505	501	439	538	251	431	1156	519	411	468	2502	547	553	289	438	160	416	475	401	569	467	557	392	206	509	599	729	412	423	305	485	1021	458	449	472	831
1.45_159.15	2-Amino-4-methylpentanoic acid ethylamide	[M+H]+	2	ODAKRYUDLXZGCT-UHFFFAOYSA-N	159.149	ESI pos	1.448	27	2798	4213	19903	15999	11309	12001	6005	1437	10180	26687	4921	11766	18136	1013	6108	26662	454	105	109	27	137	64	4101	148	61	4055	15690	2739	4350	79235	11084	10822	11464	43768	1458	13676	27797	2739	16573	9705	7306
0.56_148.11	2-Amino-4-tert-butylphenol	[M+H-H2O]+	2	RPJUVNYXHUCRMG-UHFFFAOYSA-N	148.111	ESI pos	0.555	31	298	146	466	364	141	946	98	47	329	824	186	257	378	98	196	346	90	191	211	70	101	65	455	52	432	526	426	241	84	529	433	485	150	436	153	418	302	1045	466	275	101
0.43_137.02	2-Aminonicotinic acid	[M-H]-	2	KPIVDNYJNOPGBE-UHFFFAOYSA-N	137.025	ESI neg	0.435	6595	42168	13566	16905	71698	12086	27573	53125	15199	20830	30461	44255	16728	70990	16246	28575	84071	13126	10552	6939	27103	7934	5672	28272	29042	17860	47076	42254	17696	7339	36181	44063	41377	45180	20761	21662	13313	18265	24034	56387	64617	58066
2.34_306.05	2-Deoxycytidine-5-monophosphoric acid	[M-H]-	1	NCMVOABPESMRCP-SHYZEUOFSA-N	306.05	ESI neg	2.336	6	309	256	827	347	82	397	326	64	54	263	261	318	4025	72	882	2986	36	6	10	9	6	19	29	13	15	16	105	30	94	15	97	215	90	6	28	114	398	153	739	406	75
0.76_180.09	2-Dimethylamino-6-hydroxypurine	[M+H]+	2	XMSMHKMPBNTBOD-UHFFFAOYSA-N	180.087	ESI pos	0.755	80	143	1506	648	351	663	2096	224	287	108	130	5635	963	5827	4070	1262	4258	430	40	81	54	94	88	200	47	76	2464	480	71	1164	4436	2201	2285	1751	167	567	1414	98	1254	666	4474	5988
0.45_117.06	2-Hydroxy-3-methylbutyric acid	[M-H]-	3	NGEWQZIDQIYUNV-UHFFFAOYSA-N	117.057	ESI neg	0.453	1854	3725	1934	2733	88377	1038	1585	2083	1161	3635	3001	2275	2629	5201	2136	2164	3515	1557	2554	2685	1862	2122	3461	3402	1873	3329	2849	3888	2522	2750	2889	6951	5605	4299	2440	2157	2279	1784	6862	2823	2360	5209
0.53_131.07	2-Hydroxy-4-methylpentanoic acid	[M-H]-	3	LVRFTAZAXQPQHI-UHFFFAOYSA-N	131.072	ESI neg	0.532	834	119652	16334	107760	98735	11785	115773	63596	23570	139479	206354	25353	90555	63792	22986	174261	267894	8057	730	2978	996	1202	2087	9841	770	1100	73315	504968	234568	156292	344260	230219	206643	17452	821630	25002	84219	330389	14887	51072	165279	201940
0.90_137.06	2-Hydroxyacetophenone	[M+H]+	3	ZWVHTXAYIKBMEE-UHFFFAOYSA-N	137.063	ESI pos	0.898	190	10801	4317	439	29590	407	823	1890	2226	1744	2079	3037	2164	437	9468	849	360	2428	140	840	197	360	481	1316	421	462	7962	1531	797	1162	3564	10889	10702	2067	2078	1450	2319	2599	6845	2844	2783	9127
0.32_121.03	2-Hydroxybenzaldehyde	[M-H]-	3	SMQUZDBALVYZAC-UHFFFAOYSA-N	121.029	ESI neg	0.321	483	592	1114	1813	2615	752	559	711	278	1135	2164	491	1240	842	365	509	929	598	1129	1126	770	1180	1061	1682	1081	1509	660	546	1157	1138	427	494	564	616	2337	714	445	2001	459	1181	3796	414
0.32_225.10	2-Hydroxychalcone	[M+H]+	3	UDOOPSJCRMKSGL-ZHACJKMWSA-N	225.095	ESI pos	0.32		170	12	419	221	206	224	419	728	271	206	162	274	99	360	223	137	85	359	13	71	84	542	57	180	111	349	289	112	81	270	280	489	198	150	448	120	30	199	139	171	182
0.58_103.04	2-Hydroxyisobutyric acid	[M-H]-	3	BWLBGMIXKSTLSX-UHFFFAOYSA-N	103.041	ESI neg	0.578	2604	1081	3118	13249	2577	2998	3223	4256	2319	5372	6824	9824	1234	11609	1837	11942	11420	1720	4302	3630	2001	3931	5756	5491	2621	4424	4600	13696	4124	6061	3726	4301	3620	11484	3247	9592	7157	10045	5772	739	10819	42339
0.34_151.04	2-Hydroxyphenylacetic acid	[M-H]-	1	CCVYRRGZDBSHFU-UHFFFAOYSA-N	151.04	ESI neg	0.341	93	3368	9690	23457	37923	1052	792	7317	757	18365	27549	865	16265	9298	2482	3866	11212	273	144	225	112	134	175	498	265	218	7457	4579	20029	13465	2273	5000	4769	3723	32221	2516	7251	32846	2830	14021	3510	1712
0.24_144.05	2-Hydroxyquinoline	[M-H]-	3	LISFMEBWQUVKPJ-UHFFFAOYSA-N	144.045	ESI neg	0.238	462	9376	6150	16275	61818	3278	7737	4282	1346	12138	24435	5100	10694	12339	1916	9630	18026	1022	468	429	484	386	570	987	554	545	3744	5506	3581	9824	6211	12603	11466	12985	13850	2576	2065	17828	1442	3544	7274	2301
0.86_175.06	2-Isopropylmalic acid	[M-H]-	2	BITYXLXUCSKTJS-UHFFFAOYSA-N	175.06	ESI neg	0.86	36	630	166	507	702	179	580	1151	90	180	981	204	923	2706	118	1062	732	63	56	30	38	72	86	25	29	33	254	1971	645	449	596	1747	1518	621	1129	381	441	268	244	253	1246	226
2.05_193.03	2-Ketogluconic acid	[M-H]-	3	VBUYCZFBVCCYFD-JJYYJPOSSA-N	193.034	ESI neg	2.049	6	391	169	184	1023	82	554	366	79	209	208	64	347	2185	379	168	171	48	34	38	14	14	46	60	24	49	247	767	102	390	272	295	240	10048	529	183	274	185	413	1337	285	289
1.36_246.17	2-Methylbutyryl-L-carnitine	[M+H]+	2	IHCPDBBYTYJYIL-QVDQXJPCSA-N	246.168	ESI pos	1.356	10820	1133	16385	2944	437	4240	1825	14021	731	330	472	36120	451	2591	11851	3376	6129	21780	15395	26857	8334	15045	24382	22484	9449	19071	427	10351	2800	5187	810	13738	12102	9470	1039	2375	2151	514	92799	2142	5402	22532
0.29_136.07	2-Phenylacetamide	[M+H]+	3	LSBDFXRDZJMBSC-UHFFFAOYSA-N	136.075	ESI pos	0.288	38	155	5957	341	495	138	144	299	263	190	120	109	250	392	80	66	526	100	127	92	81	82	96	55	219	63	110	243	172	96	125	409	144	486	229	122	153	208	192	136	197	271
1.45_130.05	2-Propanamidoacetic acid	[M-H]-	3	WOMAZEJKVZLLFE-UHFFFAOYSA-N	130.051	ESI neg	1.451	10	24	16	9	6	19	26	11	30	27	28	10	23	21	19	16	20	20	27	21	9	15	32	10	6	26	8	19	8	9	43	16	16	33	27	14	22	8	11	25	10	32
0.31_96.04	2-Pyridone	[M+H]+	3	UBQKCCHYAOITMY-UHFFFAOYSA-N	96.0436	ESI pos	0.313		548	20	327	393	104	196	268	61	16	67	182	109	442	92	126	227	178	164		41	44	160		144	137	95	2139	119		137	177	349	82	30	133	144	45	1439	253	130	189
2.31_110.07	2-Pyrimidinemethanamine	[M+H]+	2	ROSKZJGILXBSFM-UHFFFAOYSA-N	110.071	ESI pos	2.31	2988	25544	37311	25286	61317	25115	83290	65374	18141	22020	20993	28309	29136	70744	65379	21628	41530	32867	2898	6849	6235	4085	4156	4410	4414	5972	27847	95695	1701	33868	65908	34702	41854	27592	6557	57273	36553	4144	21239	72068	4563	34898
1.66_210.13	2,2-Bis[hydroxymethyl]-2,2',2''-nitrilotriethanol	[M+H]+	2	OWMVSZAMULFTJU-UHFFFAOYSA-N	210.133	ESI pos	1.662	173	190	133	79	354	137	708	189	145	208	275	99	251	264	163	384	200	199	146	225	133	222	183	144	124	362	238	336	103	197	187	164	276	146	396	91	166	186	153	276	201	368
0.60_111.09	2,2-Dimethylpiperazine-1,4-diol	[M+H-2H2O]+	2	LZYNOFPEHTXCTK-UHFFFAOYSA-N	111.089	ESI pos	0.605	1785	1882	2455	4267	4351	2955	4685	6149	1869	2945	3555	2104	5152	5706	1957	3277	3332	2003	1686	1611	1582	1659	1633	1324	1368	1629	748	6332	1998	3338	2827	2723	2943	2026	1866	1620	1865	2885	1607	1835	7602	2601
1.07_212.10	2,3-Dideoxycytidine	[M+H]+	3	WREGKURFCTUGRC-POYBYMJQSA-N	212.103	ESI pos	1.075	70	201	1595	3247	3450	696	5849	220	63	555	318	966	1402	14939	192	304	1351	82	65	72	31	69	59	71	78	55	346	8962	184	697	2123	3427	4408	14736	1040	141	426	475	59	628	2097	234
0.33_213.08	2,3-Dideoxyuridine	[M+H]+	3	BTOTXLJHDSNXMW-POYBYMJQSA-N	213.084	ESI pos	0.332		110	21	96	367	70	121	141	31	41	117	124	91	1164	33	74	3	66	9	36		31			45	32	88	149	73	53	86	17	143	186	36	291	59	77	55	90	25	127
1.58_133.05	2,3-Dihydroxy-2-methylbutanoic acid	[M-H]-	2	AOWPAWLEXIYETE-UHFFFAOYSA-N	133.051	ESI neg	1.583	114	1240	1145	1674	2674	2238	6900	5262	836	1012	5162	1023	2423	15326	432	4899	3631	727	115	235	32	108	116	120	30	86	678	9307	1126	4387	3548	2777	1667	3703	5579	326	2780	2689	589	1012	8489	2312
0.69_153.02	2,3-Dihydroxybenzoic acid B	[M-H]-	3	GLDQAMYCGOIJDV-UHFFFAOYSA-N	153.018	ESI neg	0.691	125	928	144	4257	911	1093	123	1665	138	169	182	175	1127	2780	619	360	714	307	142	250	176	79	131	87	65	97	402	1314	418	2580	727	335	310	2750	248	505	588	126	358	652	13580	53
0.36_185.03	2,3-Dimethylbenzene-1-sulfonic acid	[M-H]-	2	ZZXDRXVIRVJQBT-UHFFFAOYSA-N	185.026	ESI neg	0.356	180	193	99	47	449	85	666	110	56	183	140	56	82	228	76	226	432	85	445	172	227	173	229	123	94	157	295	158	221	290	468	69	34	108	2791	130	428	333	195	371	200	202
0.29_248.86	2,4-Dibromophenol	[M-H]-	3	FAXWFCTVSHEODL-UHFFFAOYSA-N	248.857	ESI neg	0.287	34	1477	2958	1354	1764	1585	2318	2192	1581	2737	1965	1918	1328	2735	1310	1355	3510	2411	20	937	620	1986	1524	214	247	146	1608	1426	1457	1575	1322	1778	1742	1923	1856	2050	1363	2278	1415	1476	2054	3584
0.28_137.02	2,5-Dihydroxybenzaldehyde	[M-H]-	3	CLFRCXCBWIQVRN-UHFFFAOYSA-N	137.023	ESI neg	0.276	506	287	350	260	565	191	263	288	191	273	276	220	309	389	195	306	139	295	273	299	263	179	358	366	399	475	238	219	427	160	349	546	424	7666	234	306	332	136	277	317	307	322
2.48_189.08	2,6-Diaminopimelic acid	[M-H]-	3	GMKMEZVLHJARHF-UHFFFAOYSA-N	189.084	ESI neg	2.48	12	243	55	131	1208	43	198	117	14	115	139	66	108	123	23	135	64	10	24	9	14	8	16	18	10	15	34	118	31	119	109	51	52	59	748	29	63	295	56	57	133	68
1.27_152.07	2,6-Dimethylisonicotinic acid	[M+H]+	2	JRJLLMLYUFAZOM-UHFFFAOYSA-N	152.068	ESI pos	1.273	535	552	1676	1549	1767	2753	4050	6542	1099	844	935	771	1251	1529	618	2297	895	828	400	454	554	509	427	497	400	519	454	543	546	3954	592	942	879	1440	471	490	522	518	442	597	1887	4690
0.43_160.04	2,8-Quinolinediol	[M-H]-	3	ZXZKYYHTWHJHFT-UHFFFAOYSA-N	160.037	ESI neg	0.426	10	40	22	41	104	16	14	31	16	619	197	16	22	33	13	39	56	15	33	22	10	21	19	44	16	15	32	27	43	131	27	29	15	66	1538	86	66	520	37	22	16	19
2.20_330.06	2'-Deoxyadenosine-5'-monophosphate	[M-H]-	3	KHWCHTKSEGGWEX-RRKCRQDMSA-N	330.057	ESI neg	2.198	6	201	254	705	71	70	222	235	46	52	68	186	198	3220	45	1019	1978	60	10	8	6	8	6	12			9	22	13	21	15	35	50	12	6	8	80	169	234	511	274	24
1.50_250.08_1.50_228.10	2'-Deoxycytidine	[M+Na]+_[M+H]+	2	CKTSBUTUHBMZGZ-BBVRLYRLSA-N	250.0808_228.0964	ESI pos	1.497	68	11688	79726	13296	23682	14307	7795	23533	1348	1837	13965	2194	5968	27609	5899	26168	22790	5388	56	38	14	115	270	159	112	105	17764	78333	6377	15206	7710	33495	27269	12219	3711	8595	9022	7316	8659	11975	5915	8492
1.49_226.08	2'-Deoxycytidine	[M-H]-	3	CKTSBUTUHBMZGZ-SHYZEUOFSA-N	226.082	ESI neg	1.494	10	401	1766	407	559	143	33	335	32	44	306	15	110	598	117	715	372	72	6	6	6		14	10	9	6	359	2139	278	268	114	618	524	189	87	157	248	175	97	376	102	77
1.62_290.08_1.62_268.10	2'-Deoxyguanosine	[M+Na]+_[M+H]+	1	YKBGVTZYEHREMT-KVQBGUIXSA-N	290.0822_268.1023	ESI pos	1.622	34	7480	2268	5456	2963	3644	7016	6695	1042	1218	1345	4734	1400	5396	1318	5385	14527	1040	14	98	35	106	260	661	102	57	3716	21051	821	1455	893	10845	12903	1895	172	1734	2921	1754	2167	753	1959	633
2.34_348.07	2'-Deoxyguanosine 3'-monophosphate	[M+H]+	3	QQMSZHORHNORLP-KVQBGUIXSA-N	348.074	ESI pos	2.337	6	109	271	961	136	51	426	115	62	47	168	146	993	1062	33	535	1125	91	10	25	10	6	11	6	6	14	22	95	143	42	24	63	116	92	879	57	59	157	116	253	233	61
2.25_346.05	2'-Deoxyguanosine 5'-monophosphate	[M-H]-	3	LTFMZDNNPPEQNG-KVQBGUIXSA-N	346.053	ESI neg	2.253	14	168	453	1885	299	186	1787	203	37	77	238	210	1903	141	18	990	348	28	16	16	6	21	8	8	10	10	33	41	123	87	17	66	91	71	2089	12	34	279	99	71	358	38
1.32_275.07_1.32_253.09	2'-Deoxyinosine	[M+Na]+_[M+H]+	2	VGONTNSXDCQUGY-JXBXZBNISA-N	275.072_253.0923	ESI pos	1.321	135	6461	21328	29240	53171	44896	36665	18417	3440	7662	15820	27475	17083	92181	6467	28285	93168	4682	78	864	111	342	1615	7303	1045	400	10908	139354	1959	11386	9813	25802	33241	18221	2624	2713	8676	30772	8372	14636	23807	6762
0.99_272.12	2'-O-Methyl-5-methylcytidine	[M+H]+	3	CNVRVGAACYEOQI-FDDDBJFASA-N	272.124	ESI pos	0.988	68	79	26	610	108	66	92	200	53	64	179	35	49	94	32	276	50	35	23	36	54	42	49	42	16	58	51	113	38	97	73	84	114	61	74	52	74	67	38	63	78	43
1.14_256.09	2'-O-Methylcytidine	[M-H]-	3	RFCQJGFZUQFYRF-ZOQUXTDFSA-N	256.094	ESI neg	1.136		15	17	21	47	5	32	14	17	17	9	29	12	13	26	25	21	13	21	20	26	19	10	7	17	11	4	19	17	5	5	4	9	4	10	7	8	10	16	16	22	21
1.45_296.10	2'-O-Methylguanosine	[M-H]-	3	OVYNGSFVYRPRCG-KQYNXXCUSA-N	296.099	ESI neg	1.449	33	72	317	160	942	83	141	105	16	24	195	253	152	2191	391	213	364	92	169	200	26	134	86	197	25	67	293	800	17	164	34	196	137	514	35	42	25	63	125	318	587	639
0.99_281.09	2'-O-Methylinosine	[M-H]-	1	HPHXOIULGYVAKW-IOSLPCCCSA-N	281.085	ESI neg	0.986	82	86	557	276	809	219	239	114	52	18	55	591	181	4230	1036	295	907	199	263	376	44	189	199	427	106	128	659	2510	10	409	10	530	475	1046	17	81	26	47	314	678	1004	1254
1.56_155.08	3-(1-Methyl-1H-pyrazol-5-yl)propanoic acid	[M+H]+	2	BNIMNWBBWQHMIM-UHFFFAOYSA-N	155.08	ESI pos	1.558	181	2208	1093	5969	7706	2264	392	3379	664	4083	465	1260	2767	9588	154	1688	10499	428	191	597	268	330	196	1196	291	210	1798	3618	2484	2536	1531	9892	8024	4966	5569	325	2640	5786	459	3319	1314	709
1.87_154.06	3-(1-Pyrazolyl)-alanine	[M-H]-	3	PIGOPELHGLPKLL-YFKPBYRVSA-N	154.061	ESI neg	1.87	7	6	6	41	28	22	42	57	12	34	33	13	50	53	37	34	46	36	6	8	7	6	13	6	13	13	21	56	6	14	49	39	34	17	6	18	22	12	12	22	13	33
1.65_144.08	3-(2-Hydroxyethyl)indole	[M+H-H2O]+	2	MBBOMCVGYCRMEA-UHFFFAOYSA-N	144.08	ESI pos	1.651	63	2076	68	1601	9133	33	155	1357	6	513	2435	839	1376	255	27	85	4181	51	16	87	15	94	53	117	14	34	16	2848	69	100	1673	1279	1944	92	1600	123	59	68	354	56	1037	1523
0.32_165.06	3-(3-Hydroxyphenyl)propionic acid	[M-H]-	3	QVWAEZJXDYOKEH-UHFFFAOYSA-N	165.055	ESI neg	0.316	77	740	2254	10589	7418	417	2328	5296	223	17058	2301	462	9273	2178	496	5864	15066	1009	72	475	58	81	87	1050	125	115	939	1864	3474	4941	14918	2693	2680	1415	2100	3014	2091	16306	266	5314	10249	2794
1.33_181.05	3-(4-Hydroxyphenyl)lactic acid	[M-H]-	2	JVGVDSSUAVXRDY-UHFFFAOYSA-N	181.051	ESI neg	1.328	271	9868	2704	10530	8141	2894	3627	17757	2338	6582	10706	1252	7242	5123	2932	11968	10492	3757	378	724	411	449	565	976	318	658	8072	45349	21442	11385	38253	31141	29590	3298	23959	3080	7432	9985	3880	7330	18704	16057
1.48_243.13	3-[5-(2-Methylpropyl)-3,6-dioxopiperazin-2-yl]propanoic acid	[M+H]+	2	CSRXCVLPMJBQIM-UHFFFAOYSA-N	243.133	ESI pos	1.478	98	6350	15642	25289	18155	4280	29485	4283	161	1414	5590	10062	10106	15758	914	7123	71804	1304	24	72	299	239	97	204	185	78	4488	56867	564	20449	7153	35354	38901	28725	4200	8622	4926	3174	2535	11289	4532	11053
1.12_58.06	3-Amino-1-propanol	[M+H-H2O]+	2	WUGQZFFCHPXWKQ-UHFFFAOYSA-N	58.0641	ESI pos	1.117	5160	4977	9388	11046	13732	6476	7960	9799	2889	3886	8054	11069	8599	15063	8976	9329	11611	4923	6059	8050	3796	5765	5402	6773	4735	4618	7768	17333	8807	9694	6749	3307	3282	665	5475	121	9004	4960	6611	12184	10033	10318
0.52_186.02	3-Amino-4-methylbenzenesulfonic acid	[M-H]-	2	DTNODBHGOLWROS-UHFFFAOYSA-N	186.024	ESI neg	0.515	6	21		6	6	9	19	6	6	9	18	252	6	44	12	521	12	10	6	6	6		18	9	12	10	6	11	6	8	12	8	10	6	6	6	6	12	28	8	3643	15
1.99_95.06	3-Aminopyridine	[M+H]+	2	CUYKNJBYIJFRCU-UHFFFAOYSA-N	95.0602	ESI pos	1.992	438	1132	9688	1460	11751	17717	4116	1123	738	3779	9573	911	2012	2750	2966	7948	505	566	376	239	252	702	121	1602	139	288	3653	38760	1331	554	2807	2101	1678	9649	12404	1642	2368	14114	323	2800	4374	192
2.01_197.09	3-Aminotyrosine	[M+H]+	3	POGSZHUEECCEAP-UHFFFAOYSA-N	197.088	ESI pos	2.012	3418	858	588	360	3558	689	268	457	1032	1662	733	3240	1455	2408	1663	640	403	938	1532	2747	5640	2884	1830	2585	2118	2133	1463	1239	1228	485	1953	922	1062	1641	2603	647	410	859	763	396	1000	165
0.69_227.07	3-Deoxyuridine	[M-H]-	3	QOXJRLADYHZRGC-SHYZEUOFSA-N	227.066	ESI neg	0.688	123	1459	2910	11493	31305	4193	6607	7091	472	1467	7646	5188	5619	57910	669	13191	53399	280	39	34	42	106	657	2088	428	385	1340	11669	3441	1866	3954	4069	3836	4805	1083	910	3247	4131	285	4683	10054	885
1.97_130.06	3-Guanidinopropionic acid	[M-H]-	3	KMXXSJLYVJEBHI-UHFFFAOYSA-N	130.061	ESI neg	1.966	1210	140	916	627	908	335	1886	760	204	313	331	1758	564	4147	1137	969	971	631	1648	1841	1113	1662	1600	2049	1138	1953	741	3165	838	779	1058	974	926	1149	783	372	424	141	1147	1224	3749	1570
1.54_161.05	3-Hydroxy-3-methylglutaric acid	[M-H]-	3	NPOAOTPXWNWTSH-UHFFFAOYSA-N	161.045	ESI neg	1.543	50	76	136	50	152	66	87	172	25	36	63	54	37	287	23	44	91	44	41	50	47	50	72	50	40	56	17	87	1562	90	68	65	47	63	44	60	74	36	69	48	118	124
0.23_152.03	3-Hydroxyanthranilic acid	[M-H]-	3	WJXSWCUQABXPFS-UHFFFAOYSA-N	152.035	ESI neg	0.233	853	1139	1116	936	3227	651	894	1183	743	1132	693	815	1018	1158	816	867	1416	1078	1447	1053	947	925	1064	1017	1707	1211	764	780	1080	754	1086	1115	914	840	1087	803	964	898	1065	1179	1085	994
0.24_121.03	3-Hydroxybenzaldehyde	[M-H]-	1	IAVREABSGIHHMO-UHFFFAOYSA-N	121.03	ESI neg	0.245	2256	7047	10366	14346	81426	20023	31017	7980	3616	19923	20498	10446	24164	19225	5118	9103	46148	3727	2919	2291	2499	2229	2816	3274	2775	3593	14574	7318	8839	8684	6675	22012	21531	12264	22288	7440	8801	28781	4908	13991	8867	16066
0.53_103.04	3-Hydroxybutyric acid	[M-H]-	3	WHBMMWSBFZVSSR-UHFFFAOYSA-N	103.041	ESI neg	0.526	1111	714	2842	1928	2407	1201	2923	2136	389	1566	1446	4158	1915	6384	1552	1296	2258	1383	1626	1456	1016	1482	2256	1891	1456	2024	1479	3394	1039	3280	3424	3754	3743	6356	3581	1629	1842	1519	4338	1955	4937	3925
1.86_248.15	3-Hydroxybutyrylcarnitine	[M+H]+	2	UEFRDQSMQXDWTO-YGPZHTELSA-N	248.148	ESI pos	1.861	1342	651	2710	2172	495	1350	1283	4151	595	432	431	9080	1753	852	4006	1773	2223	6976	2345	2205	1185	2821	3867	3279	2547	2413	590	4073	1237	1225	566	2710	3004	5651	1051	2426	752	1566	3043	1506	2753	6390
1.92_147.03	3-Hydroxyglutaric acid	[M-H]-	3	ZQHYXNSQOIDNTL-UHFFFAOYSA-N	147.03	ESI neg	1.921	46	886	381	2565	1466	429	2110	2211	798	896	3396	155	598	1417	565	2024	16542	297	37	48	40	58	44	61	39	42	1340	13477	35	2215	2091	3889	3747	468	4789	351	828	1091	482	414	3457	3314
1.87_225.08	3-Hydroxykynurenine	[M+H]+	3	VCKPUUFAIGNJHC-UHFFFAOYSA-N	225.083	ESI pos	1.871	127	107	60	85	493	53	89	217	34	95	213	46	68	193	41	77	32	68	39	106	131	114	17	130	96	111	43	131	59	186	49	60	67	83	149	59	75	96	125	104	59	81
0.27_151.04	3-Hydroxyphenylacetic acid	[M-H]-	3	FVMDYYGIDFPZAX-UHFFFAOYSA-N	151.04	ESI neg	0.269	397	1488	8640	431	2209	2931	12588	3237	444	694	767	926	1318	1113	1083	1601	765	918	561	560	358	437	499	533	393	653	415	1177	1479	1889	1085	2597	2161	2164	286	1214	252	353	976	1010	486	3585
0.71_89.02	3-Hydroxypropanoic acid	[M-H]-	3	ALRHLSYJTWAHJZ-UHFFFAOYSA-N	89.0233	ESI neg	0.709	281	812	1361	436	951	389	473	826	326	602	349	444	787	543	359	978	452	499	332	283	299	333	329	392	566	355	590	381	648	587	423	547	457	1863	511	888	452	600	486	340	439	389
0.99_96.04	3-Hydroxypyridine	[M+H]+	2	GRFNBEZIAWKNCO-UHFFFAOYSA-N	96.0442	ESI pos	0.995	255	238	235	303	277	95	140	200	127	166	100	109	185	260	193	161	112	268	298	268	155	127	245	175	374	318	172	109	154	149	240	218	148	129	189	207	255	147	202	200	320	188
0.42_219.12	3-Hydroxysebacic acid	[M+H]+	3	OQYZCCKCJQWHIE-UHFFFAOYSA-N	219.121	ESI pos	0.417	1884	414	362	411	560	303	362	462	383	341	558	437	456	468	279	416	494	409	1734	1280	1504	1951	1863	2816	1342	2121	364	450	248	308	361	376	529	383	402	460	467	408	350	699	445	384
0.66_117.06	3-Hydroxyvaleric acid	[M-H]-	3	REKYPYSUBKSCAT-UHFFFAOYSA-N	117.055	ESI neg	0.659	459	17108	6414	13648	32815	4687	22884	14930	4040	27930	24899	6082	11299	16125	3941	18941	23976	4102	643	1057	530	684	979	1705	505	947	7106	56908	30783	23165	51981	8311	7406	15484	120465	3946	10867	46850	5134	4552	22121	11623
0.25_174.05	3-Indoleacetic acid	[M-H]-	3	SEOVTRFCIGRIMH-UHFFFAOYSA-N	174.055	ESI neg	0.253	105	4592	4905	2983	15680	1875	4936	2007	398	1891	6295	808	3970	4153	434	5231	4127	224	141	77	85	100	170	194	152	129	1888	2921	1784	4913	4802	7455	6880	5399	3681	831	754	2496	290	1663	1450	1874
0.27_188.07	3-Indolepropionic acid	[M-H]-	3	GOLXRNDWAUTYKT-UHFFFAOYSA-N	188.07	ESI neg	0.266	38	26	9	88	51	10	75	18	21	63	35	32	56	49	6	122	171	35	24	15	12	12	21	21	27	26	69	42	39	29	176	28	87	58	73	27	22	66	11	10	64	79
0.66_147.05	3-Isochromanone	[M-H]-	3	ILHLUZUMRJQEAH-UHFFFAOYSA-N	147.046	ESI neg	0.655	16	2501	558	3003	3117	555	1064	2939	604	1656	3171	185	2118	1548	328	2710	3702	234	14	43	27	15	16	97	15	12	1200	12417	6140	5019	6839	2457	2530	4704	9563	316	1731	3786	259	2164	6214	1659
0.69_129.06	3-Methyl-2-oxovaleric acid	[M-H]-	3	JVQYSWDUAOAHFM-UHFFFAOYSA-N	129.056	ESI neg	0.694	551	10095	11518	10638	43970	7739	100430	19043	2693	4913	19852	5249	12243	38685	1925	12181	12330	1396	457	658	402	465	733	1213	459	607	3470	17685	2869	47653	11340	13086	11095	156551	1165	2817	1124	6733	4415	5581	11102	15185
1.42_150.08	3-Methyladenine	[M+H]+	2	FSASIHFSFGAIJM-UHFFFAOYSA-N	150.078	ESI pos	1.422	376	15044	40898	9323	38017	18365	46473	21907	6102	5385	26283	69268	42319	212949	57789	22512	29755	9707	607	1283	487	1019	1384	4556	846	999	38837	115421	4153	8091	21058	59489	52852	41458	7563	14901	17109	4071	23883	48852	29071	64162
0.48_159.06	3-Methyladipic acid	[M-H]-	3	SYEOWUNSTUDKGM-UHFFFAOYSA-N	159.064	ESI neg	0.482	934	344	334	288	199	467	595	895	513	632	281	353	326	771	497	402	771	294	625	989	518	455	597	1146	491	776	542	303	447	280	455	542	322	350	144	293	313	316	515	196	523	576
0.25_123.04	3-Methylcatechol	[M-H]-	3	PGSWEKYNAOWQDF-UHFFFAOYSA-N	123.045	ESI neg	0.254	75	78	121	153	688	117	413	101	36	161	106	125	176	496	73	127	244	74	127	80	73	69	94	138	117	125	81	121	487	114	62	225	193	185	74	59	118	134	83	98	111	190
1.75_258.10	3-Methylcytidine	[M+H]+	3	RDPUKVRQKWBSPK-ZOQUXTDFSA-N	258.105	ESI pos	1.754	109	50	6	18		10	6	188	12	8	20	6	27	52	77	14	4	18	370	428	111	222	167	339	79	178	26	9	8	6	3	49	11	6	42	10	6	6	9	6	14	37
0.71_145.05	3-Methylglutaric acid	[M-H]-	3	XJMMNTGIMDZPMU-UHFFFAOYSA-N	145.049	ESI neg	0.712	3667	987	887	557	894	498	446	582	595	850	648	437	828	622	520	871	662	470	754	889	419	4181	781	777	881	827	1804	487	927	809	607	1762	425	1360	592	869	438	524	641	459	510	421
2.33_170.09	3-Methylhistidine	[M+H]+	1	JDHILDINMRGULE-LURJTMIESA-N	170.09	ESI pos	2.328	7312	1513	595	847	4763	1985	1752	2209	25543	4782	4577	2584	9620	14132	1537	1211	2196	2002	7368	11498	6058	7725	9746	10116	5216	11082	3250	7385	9728	4272	2765	1319	1498	698	6660	562	822	1459	1003	903	4250	2969
0.45_257.08	3-Methyluridine	[M-H]-	3	UTQUILVPBZEHTK-ZOQUXTDFSA-N	257.078	ESI neg	0.445	58	281	519	260	924	326	521	306	147	102	321	407	282	6053	829	579	1179	195	253	276	92	126	262	469	111	113	1268	2761	77	520	163	1024	818	1306	42	232	152	93	434	749	894	1983
0.63_165.05	3-Phenyllactic acid	[M-H]-	3	VOXXWSYKYCBWHO-UHFFFAOYSA-N	165.055	ESI neg	0.633	108	15812	3928	18736	18257	3726	8489	19750	4067	11838	17907	1507	13206	10593	2726	17293	29095	2174	107	427	119	171	171	1006	105	147	9012	74426	39932	29845	48610	17509	15645	25053	53189	2212	10915	25248	2614	13399	43590	15399
1.64_129.10	3-Piperidinecarboxamide	[M+H]+	2	BVOCPVIXARZNQN-UHFFFAOYSA-N	129.1	ESI pos	1.644	133	212	427	500	1092	208	932	626	211	531	1322	552	678	840	163	543	756	195	173	188	150	175	157	354	136	179	359	851	297	459	746	1219	1013	473	1120	456	737	369	734	719	328	1288
0.31_110.06	3-Pyridinemthanol	[M+H]+	3	MVQVNTPHUGQQHK-UHFFFAOYSA-N	110.059	ESI pos	0.306	192	410	775	3389	586	759	2186	4941	112	541	811	189	4015	1164	1233	1558	1010	290	392	537	402	371	225	276	257	424	538	4441	574	453	1162	1586	2606	542	373	770	443	513	421	1125	1417	1263
1.92_101.06	3,3-Dimethylacrylic acid	[M+H]+	2	YYPNJNDODFVZLE-UHFFFAOYSA-N	101.06	ESI pos	1.918	101	9142	8629	55958	38950	12262	6041	33140	3413	49301	50993	1513	43087	33896	9041	48146	31733	6037	150	580	36	220	335	664	174	212	22249	18118	10893	20384	65606	25216	23088	7658	107888	12744	35513	92987	37952	16135	20153	8107
1.28_130.06	3,4-Dihydro-1-isoquinolinol	[M+H-H2O]+	2	YWPMKTWUFVOFPL-UHFFFAOYSA-N	130.062	ESI pos	1.28	63	209	226	242	867	121	301	125	82	122	614	146	183	249	74	212	316	38	46	76	42	62	32	60	65	64	145	162	111	232	165	222	202	226	544	70	90	238	48	115	91	78
1.92_182.04	3,5-Dihydroxyphenylglycine	[M-H]-	3	IFXDBKRFNXPGNO-UHFFFAOYSA-N	182.044	ESI neg	1.916	120	3070	10493	12332	9699	3736	9120	12808	2392	4549	23562	2905	3677	14481	10547	10056	7046	935	232	307	198	299	251	316	146	203	9941	7283	159	14730	12510	10269	14715	7333	12214	3419	11214	3048	6047	23734	12317	16478
0.56_116.11	3,5-Dimethylmorpholine	[M+H]+	2	MDKHWJFKHDRFFZ-UHFFFAOYSA-N	116.106	ESI pos	0.562	254	3331	296	548	1258	238	505	240	152	293	520	760	378	1496	547	266	1164	536	382	479	292	370	452	497	282	537	65	1170	226	462	474	696	604	351	748	209	402	176	336	491	450	251
0.25_221.15	3,6-Ditert-butyl-1,2-benzenediol	[M-H]-	2	WJSNKPPMBBTUKP-UHFFFAOYSA-N	221.154	ESI neg	0.25	3040	4126	6099	7365	792	8996	8645	5545	4590	5550	8184	2051	3979	1215	2991	10804	5192	6594	5243	7261	3049	8724	5747	5070	1449	5865	5756	3180	2551	10362	7918	4045	3811	7045	4151	7621	4265	6100	8111	9222	4858	4074
1.26_258.10	3'-O-Methylcytidine	[M+H]+	3	RZJCFLSPBDUNDH-ZOQUXTDFSA-N	258.104	ESI pos	1.265	666	1620	2389	1268	11498	1001	2426	1886	155	233	2880	2008	1805	5890	4169	2502	2937	655	1212	1861	183	613	750	2014	518	692	2058	15269	155	1152	415	3155	3011	6050	128	533	165	374	822	938	4792	5927
1.01_283.10	3'-O-Methylinosine	[M+H]+	3	ABXDBVMGRKZFRC-VTFQDDHLSA-N	283.103	ESI pos	1.015	401	261	320	253	496	124	260	112	30	41	210	504	179	2576	564	261	538	126	249	301	313	360	227	304	150	274	346	1414	174	359	16	357	350	737	235	185	204	44	182	460	503	838
2.06_632.21_2.17_650.21	3'-Sialyllactose	[M-H]-_[M+OH]-	2		632.2051_650.2115	ESI neg	2.1135	27	1659	612	688	897	655	1655	3012	130	456	694	463	399	8627	1057	1658	582	631	21	237	62	35	45	42	24	32	375	963	1192	1012	61	2155	9704	2119	184	714	727	139	205	1062	849	349
0.32_294.20	4-[3-(4-Butoxyphenoxy)propyl]morpholine	[M+H]+	2	DQKXQSGTHWVTAD-UHFFFAOYSA-N	294.204	ESI pos	0.316	632	519	426	797	513	590	578	475	593	626	432	259	471	454	581	573	414	740	762	542	609	530	521	354	259	335	594	675	560	514	635	461	691	633	553	396	432	334	519	667	452	628
0.65_144.07	4-Acetamidobutyric acid	[M-H]-	3	UZTFMUBKZQVKLK-UHFFFAOYSA-N	144.066	ESI neg	0.654	1108	1379	128	405	46058	85	236	160	55	193	270	291	323	1221	97	244	624	28	1332	1501	1342	1356	1707	2298	1401	1989	181	1141	836	170	298	190	199	1345	694	89	142	410	79	249	275	217
1.66_90.09	4-Amino-1-butanol	[M+H]+	2	BLFRQYKZFKYQLO-UHFFFAOYSA-N	90.09	ESI pos	1.664	78	214	98	84	445	32	173	53	48	45	352	366	301	267	301	89	129	184	39	51	92	54	64	137	88	62	210	130	831	76	515	332	495	220	364	129	71	196	81	144	244	270
0.77_140.08	4-Amino-2-methyl-5-pyrimidinemethanol	[M+H]+	2	VUTBELPREDJDDH-UHFFFAOYSA-N	140.079	ESI pos	0.768	122	1492	1549	1509	8836	864	5335	6475	522	768	1879	677	2056	5448	1402	1103	2134	233	158	331	104	162	181	363	118	142	1873	1113	180	691	282	579	517	170	1106	260	808	320	800	2323	1389	1672
0.27_204.11	4-Aminoantipyrine	[M+H]+	2	RLFWWDJHLFCNIJ-UHFFFAOYSA-N	204.112	ESI pos	0.268	384	111	72	98	530	98	205	505	238	80	246	27	132	23103	458	325	181	318	458	71	345	200	481	41	143	371	112	256	270	53	303	148	416	268	120	118043	239	90	47	232	158	228
1.83_138.06	4-Aminobenzoic acid	[M+H]+	3	ALYNCZNDIQEVRV-UHFFFAOYSA-N	138.055	ESI pos	1.827	14677	22885	6723	11847	12717	2318	26913	12008	2655	3146	12331	6518	5845	38199	8548	9679	7383	16770	2766	4992	11771	12711	3702	6689	3610	4755	7110	71100	8536	10660	29517	10720	8152	141135	35522	12531	11436	1724	14181	21540	7557	5536
1.66_158.12	4-Aminomethylcyclohexanecarboxylic acid	[M+H]+	3	GYDJEQRTZSCIOI-UHFFFAOYSA-N	158.117	ESI pos	1.664	5412	355	309	926	855	254	1148	763	318	258	690	329	579	2549	14322	393	656	487	4214	6505	3979	4769	5587	8048	3176	7368	895	3045	392	310	1358	635	518	535	727	279	363	297	635	328	2761	1839
0.70_123.09	4-Dimethylaminopyridine	[M+H]+	2	VHYFNPMBLIVWCW-UHFFFAOYSA-N	123.09	ESI pos	0.698	6171	5442	4561	5680	10286	5149	6065	6233	5275	4731	9941	4113	4711	5472	5481	5164	5215	5336	5077	4897	5773	5006	4649	5640	3717	5056	4504	8247	4539	5616	5898	4936	4596	17811	5313	5685	5648	4698	5016	5675	7623	6993
1.83_146.09	4-Guanidinobutyric acid	[M+H]+	1	TUHVEAJXIMEOSA-UHFFFAOYSA-N	146.09	ESI pos	1.834	150	15354	11455	45420	20655	8424	3357	31511	405	9830	14897	1262	45447	9856	2795	34219	14527	1667	194	328	192	133	206	258	175	238	1986	48826	451	15052	15497	14822	16860	5881	12708	37996	29375	7778	1151	6585	17236	12957
1.27_197.05	4-Hydroxy-3-methoxymandelic acid	[M-H]-	3	CGQCWMIAEPEHNQ-UHFFFAOYSA-N	197.047	ESI neg	1.267	20	14	8	9	34	17	16	9	6	24	24	10	27	58	19	27	32	15	38	31	15	15	6	16	8	28	20	87	22	22	9	24	21	41	10	8	6	26	15	9	6	32
0.27_125.02	4-Hydroxy-6-methyl-2-pyrone	[M-H]-	3	NSYSSMYQPLSPOD-UHFFFAOYSA-N	125.024	ESI neg	0.272	184	195	524	108	160	93	110	330	93	218	251	25	216	249	186	244	18	179	261	240	133	119	202	171	214	252	145	174	164	126	129	144	116	84	240	94	199	244	264	209	174	106
0.52_150.06	4-Hydroxymandelonitrile	[M+H]+	3	HOOOPXDSCKBLFG-UHFFFAOYSA-N	150.057	ESI pos	0.522	130	790	1140	881	760	574	787	879	428	614	1128	2943	1858	1636	881	696	1842	656	360	443	277	333	467	362	466	393	533	1911	523	461	2419	1348	1189	822	659	453	1123	412	953	770	484	1766
0.23_179.04	4-Hydroxyphenylpyruvic acid	[M-H]-	3	KKADPXVIOXHVKN-UHFFFAOYSA-N	179.039	ESI neg	0.235	205	650	530	312	1679	1095	372	602	129	345	908	290	1958	277	240	2834	313	282	229	247	174	175	152	148	265	326	168	292	697	807	363	333	304	435	741	198	242	380	319	377	397	720
0.44_121.04_0.44_139.05	4-Imidazoleacrylic acid	[M+H-H2O]+_[M+H]+	2	LOIYMIARKYCTBW-OWOJBTEDSA-N	121.0399_139.0505	ESI pos	0.436	15599	130387	37769	52253	230540	37013	79559	175197	51413	53108	97701	153789	53392	229104	49531	75193	298389	41031	33956	25334	91243	26184	18057	95802	119664	62183	134688	128565	48550	22350	94974	139679	141674	137644	63432	68406	38731	54554	75150	57886	190802	178561
0.26_163.07	4-Isopropylbenzoic acid	[M-H]-	3	CKMXAIVXVKGGFM-UHFFFAOYSA-N	163.075	ESI neg	0.261	81	127	80	119	70	672	89	124	416	227	104	92	75	268	274	82	98	76	117	92	62	64	172	37	159	353	507	175	511	550	326	219	251	225	142	256	71	291	628	311	245	669
0.22_177.05	4-Methylumbelliferone	[M+H]+	3	HSHNITRMYYLLCV-UHFFFAOYSA-N	177.052	ESI pos	0.216	972	326	1218	888	999	780	278	1079	334	2731	1715	597	4568	905	798	1531	231	850	2682	138	1609	1838	2908	621	1034	3341	1059	1291	643	1465	1053	1410	745	398	1814	914	674	602	371	1196	748	694
0.24_138.02	4-Nitrophenol	[M-H]-	1	BTJIUGUIPKRLHP-UHFFFAOYSA-N	138.021	ESI neg	0.238	8963	7955	9933	6991	7919	5011	6321	8409	7328	10195	4816	4960	7772	9214	8352	6526	7706	9912	13232	7706	9044	6239	9620	9319	13140	10951	6391	6379	7319	6418	9558	9593	6720	5813	9193	6929	8797	6227	10509	9935	8565	8821
1.51_337.09	4-O-p-Coumaroylquinic acid	[M-H]-	2	XWRHBGVVCOSNKO-OTCYKTEZSA-N	337.092	ESI neg	1.509	7	12	6	14	22	10	7	15	6	24	18	6	13	28	6	14	37	6	9	7	11	7	7	7	13	9	6	57	15	12	6	23	26	42	6	13	5	6	6	14	5	12
0.86_94.07	4-Picoline	[M+H]+	2	FKNQCJSGGFJEIZ-UHFFFAOYSA-N	94.0651	ESI pos	0.857	252	8072	96	1332	503	213	3633	472	450	189	1222	1165	665	13817	182	917	4842	8556	82	101	101	143	80	258	178	133	341	53833	610	173	397	1970	2231	2718	3303	471	369	552	7842	328	844	216
0.49_182.05	4-Pyridoxic acid	[M-H]-	3	HXACOUQIXZGNBF-UHFFFAOYSA-N	182.046	ESI neg	0.486	1331	652	598	764	1509	738	1001	781	716	856	748	765	637	116	692	765	821	722	1324	1605	1091	1040	1371	1238	1158	1471	668	591	715	578	720	765	642	213	724	713	650	774	702	717	677	774
0.78_174.06	4-Quinolinecarboxylic acid	[M+H]+	3	VQMSRUREDGBWKT-UHFFFAOYSA-N	174.057	ESI pos	0.78	65	10	17	19	64	15	40	33	15	19	16	12	15	37	9	23	57	36	29	47	17	47	67	48	17	66	25	16	15	20	38	24	23	19	42	6	8	16	14	70	34	14
0.70_259.04	4-Thiouridine	[M-H]-	3	ZLOIGESWDJYCTF-XVFCMESISA-N	259.042	ESI neg	0.702	477	186	146	282	12	249	147	190	68	273	238	51	93	137	67	142	254	230	325	705	511	394	325	290	154	435	152	135	161	148	115	9	56	51	227	45	97	152	122	330	64	34
1.91_147.12	4-Trimethylammoniobutanoic acid	[M]+	3	JHPNVNIEXXLNTR-UHFFFAOYSA-O	147.121	ESI pos	1.914	292	3144	2070	6075	9302	3581	7999	5654	2628	6276	2856	2300	13124	20757	3626	4259	5436	2436	375	376	370	250	323	359	330	298	8676	7241	6837	4019	9545	3576	3242	5527	5432	4634	7723	10931	2982	5071	19783	1670
0.26_249.02	4,4'-Sulfonylbisphenol	[M-H]-	2	VPWNQTHUCYMVMZ-UHFFFAOYSA-N	249.023	ESI neg	0.264	90	50	16	27	36	98	157	114	82	177	797	58	73	30	62	397	88	37	447	181	59	434	796	188	75	160	39	22	6	48	38	40	36	177	38	37	93	38	46	15	32	60
0.33_271.06	4,5,7-Trihydroxyisoflavone	[M+H]+	3	TZBJGXHYKVUXJN-UHFFFAOYSA-N	271.057	ESI pos	0.33		30	10	28	32	6	22	37	31	14	22	82	21	82	6	14	12	6	52				9	22			18	10	28		15	75	41	24	41	174		21	25	48	16	9
1.63_144.04	5-(2-Hydroxyethyl)-4-methylthiazole	[M+H]+	2	BKAWJIRCKVUVED-UHFFFAOYSA-N	144.044	ESI pos	1.627	11	321	118	86	5779	41	1241	1159	46	22	901	6	409	4758	113	23	685	32	36	17		6	10	32	10	16	7		24	156	41	20	13	268	12	83	6	120	11	329	41	104
1.82_117.10	5-Aminopentanamide	[M+H]+	2	OTIAVLWNTIXJDO-UHFFFAOYSA-N	117.102	ESI pos	1.818	34	215	113	147	3082	36	63	68	52	31	181	59	81	114	56	133	29	40	63	46	53	47	53	34	84	37	173	109	56	69	115	1713	1468	1068	330	968	44	96	31	43	130	44
0.33_100.08	5-Aminovaleric acid	[M+H-H2O]+	2	JJMDCOVWQOJGCB-UHFFFAOYSA-N	100.076	ESI pos	0.329	11923	346321	1063568	1458697	2509613	220646	659473	525406	15146	579014	2048887	255078	1191090	1074234	214617	724871	641662	39404	19476	33826	10317	18897	42199	62736	27564	28750	607070	1501381	196802	482248	895597	1069524	1167906	363828	1601432	225907	1071158	1369313	624645	994922	1390123	495226
0.25_190.05	5-Hydroxy-3-indoleacetic acid	[M-H]-	3	DUUGKQCEGZLZNO-UHFFFAOYSA-N	190.05	ESI neg	0.247	85	45	140	242	556	70	58	55	41	926	230	88	107	165	40	161	381	71	146	194	62	75	130	228	93	108	99	24	80	165	78	95	93	78	907	136	133	664	142	98	71	72
1.39_134.06	5-Hydroxyindole	[M+H]+	2	LMIQERWZRIFWNZ-UHFFFAOYSA-N	134.059	ESI pos	1.391	19	1948	15073	1906	2538	2994	14151	3742	502	1197	3049	1548	4129	3911	2024	1175	1641	466	28	45	22	34	48	57	55	51	1903	2472	846	3650	4236	11956	10543	3627	787	2348	422	1380	739	4002	1232	5037
1.94_272.09	5-Hydroxymethylcytidine	[M-H]-	3	NFEXJLMYXXIWPI-JXOAFFINSA-N	272.087	ESI neg	1.939	34	227	464	2191	1300	291	684	518	35	173	872	902	557	765	58	823	2092	95	30	16	171	53	6	17	8	11	354	813	111	721	956	1826	2738	1494	600	151	345	583	292	484	704	546
1.69_273.07	5-Hydroxymethyluridine	[M-H]-	3	VQAJJNQKTRZJIQ-JXOAFFINSA-N	273.074	ESI neg	1.685	6	26	6	29	110	20	95	67	6	9	23	6	8	121	16	17	45	6	6	12	6	20	16	18			23	101	45	58	20	18	8	252	5	15	14	14	13	43	20	23
1.91_219.08	5-Hydroxytryptophan	[M-H]-	3	LDCYZAJDBXYCGN-UHFFFAOYSA-N	219.077	ESI neg	1.914		26	625	4002	545	465	1477	24	36	66	152	1048	1181	1568	52	1302	8555	39	4	8	15	10	3	12	38	11	309	1673	236	453	562	1575	2227	1294	56	28	196	522	158	179	1092	614
0.99_191.12	5-Methoxytryptamine	[M+H]+	3	JTEJPPKMYBDEMY-UHFFFAOYSA-N	191.116	ESI pos	0.989	71	142	247	1607	260	150	600	535	50	183	375	94	335	212	168	317	176	83	52	61	83	66	73	47	97	73	48	658	128	485	1207	976	767	1016	106	497	530	144	58	277	964	350
0.32_192.10	5-Methoxytryptophol	[M+H]+	3	QLWKTGDEPLRFAT-UHFFFAOYSA-N	192.102	ESI pos	0.324	61	514	340	667	207	491	2141	1169	291	353	288	1191	1314	195	311	771	402	488	142	119	96	406	107	37	139	79	346	568	479	440	1111	493	504	962	2136	208	868	224	1086	640	273	7046
1.41_242.11	5-Methyl-2'-deoxycytidine	[M+H]+	2	LUCHPKXVUGJYGU-RNJXMRFFSA-N	242.112	ESI pos	1.41	53	1103	12203	2922	2073	850	713	2418	301	183	1663	406	1193	3970	692	3785	2360	570	23	61	38	47	170	144	117	98	2713	30843	723	1350	1036	5725	4687	387	321	441	1332	765	2585	1875	921	1264
1.41_126.06	5-Methylcytosine	[M+H]+	2	LRSASMSXMSNRBT-UHFFFAOYSA-N	126.065	ESI pos	1.405	118	1455	26378	5460	2432	2411	14251	8481	1084	4293	2147	12718	2025	9427	1587	8433	4985	2020	124	684	82	157	472	336	391	250	6041	34737	1968	4566	1357	5929	6226	964	1092	1299	4341	1468	8219	4274	17751	2684
1.04_257.08	5-Methyluridine	[M-H]-	3	DWRXFEITVBNRMK-JXOAFFINSA-N	257.08	ESI neg	1.043	81	49	265	5449	284	269	11820	830	53	1113	12756	502	5363	7367	382	5995	11038	39	396	458	68	260	325	488	118	211	440	501	1118	516	1678	257	205	92	806	43	186	2052	97	1346	2336	406
0.35_115.05	5,6-Dihydrouracil	[M+H]+	3	OIVLITBTBDPEFK-UHFFFAOYSA-N	115.052	ESI pos	0.347		231	216	310	155	218	267	373	113	196	248	678	428	635	240	238	222	251	43	14	72	65	71		68	45	347	844	494	1028	450	523	645	719	213	145	513	168	447	349	132	669
0.24_147.09	5,6-Dimethylbenzimidazole	[M+H]+	3	LJUQGASMPRMWIW-UHFFFAOYSA-N	147.091	ESI pos	0.241	465	428	281	500	384	188	1180	138	398	150	244	299	256	459	384	360	438	193	370	37	391	239	334	425	225	418	245	565	272	197	330	284	285	389	187	1319	251	296	1050	588	164	551
0.40_298.10	5'-Methylthioadenosine	[M+H]+	1	WUUGFSXJNOTRMR-IOSLPCCCSA-N	298.096	ESI pos	0.401	31	94	18	1301	130	154	10471	1208	227	482	7179	3089	5570	2672	842	5170	1827	398	19	30	105	33	43	21	67	729	104	165	56	42	192	392	410	335	798	274	220	581	507	260	641	376
1.43_174.11	6-(Acetylamino)hexanoic acid	[M+H]+	2	WDSCBUNMANHPFH-UHFFFAOYSA-N	174.111	ESI pos	1.434	38	33707	36252	61084	9872	50358	37448	89588	16111	81874	20435	3445	106912	10599	22567	53664	26340	31382	87	73	58	66	127	98	110	52	6427	32132	6271	45476	53531	60208	70637	25255	8944	112402	48834	41492	9693	16993	76053	33541
1.85_585.32	6-Benzyl-3-butan-2-yl-9-(7,8-dihydroxy-6-oxooctyl)-1,4,7,10-tetrazabicyclo[10.4.0]hexadecane-2,5,8,11-tetrone	[M-H]-	2	YSNRSVKJRYQIIA-UHFFFAOYSA-N	585.325	ESI neg	1.851		146	73	327	436	59	100	15	6	14	87	385	155	624	30	175	3094	32					6	6			12	430	41	120	56	161	172	71	20	12	136	91	329	86	9	260
0.34_133.08	6-Hydroxycaproic acid	[M+H]+	3	IWHLYPDWHHPVAA-UHFFFAOYSA-N	133.085	ESI pos	0.344	41257	11777	12058	7661	10342	11440	15457	23878	16976	14537	9750	9817	11695	9107	10386	7517	7056	14751	25561	27896	23419	24218	29002	25893	19427	23950	17394	38639	11482	9700	12789	16239	14795	11478	13909	10546	11591	14952	13616	15808	10900	17092
0.21_239.07	6-Hydroxyflavone	[M+H]+	3	GPZYYYGYCRFPBU-UHFFFAOYSA-N	239.069	ESI pos	0.214	34	35	37	24	75	51	135	175	24	48	30	215	179	30	103	117	42	169	65	87	39	40	169	206	275	27	29	44	44	60	19	188	239	55	30	28	155	60	120	134	180	142
0.35_138.02	6-Hydroxynicotinic acid	[M-H]-	3	BLHCMGRVFXRYRN-UHFFFAOYSA-N	138.019	ESI neg	0.355	811	1100	1488	795	1895	615	914	804	663	771	989	1012	1185	1012	884	874	905	1001	853	871	844	861	872	791	1078	858	4107	1525	1118	1772	891	787	966	3488	1031	999	1511	1438	784	12252	962	1587
0.33_161.99	6-Methyl-1,2,3-oxathiazin-4(3H)-one 2,2-dioxide	[M-H]-	2	YGCFIWIQZPHFLU-UHFFFAOYSA-N	161.989	ESI neg	0.332	890	6	30	13680	12746	23462	1832	77	320	7656	32	19	166	129881	14	55	3126	2110	6	28	21	34	8	37	1379	403	12	129049	10	1940	366	69	164	3768	38619	1950	14661	24	15	14	6	9
0.66_282.12	6-Methyladenosine	[M+H]+	1	VQAYFKKCNSOZKM-IOSLPCCCSA-N	282.119	ESI pos	0.655	289	66	44	334	247	27	1631	320	35	253	3263	183	1514	700	30	1308	958	88	551	792	102	652	344	967	287	635	167	49	153	107	368	284	358	105	209	80	24	875	28	141	1056	70
1.92_160.03	6-Methylnicotinic acid	[M+Na]+	2	RZOKQIPOABEQAM-UHFFFAOYSA-N	160.033	ESI pos	1.916	2488	74042	164868	147897	167058	119758	206528	248427	81984	104966	270186	41401	79231	300997	296848	168997	108946	23258	3353	5109	3252	4587	4582	6306	3020	4387	275658	181556	4015	233910	191323	178086	171126	148685	167611	103945	180596	52914	164008	404091	255540	269885
0.29_385.14	6H-2-Benzopyran-6-one, 5-chloro-3-(3,4-dihydroxy-3,5-dimethyl-1-hepten-1-yl)-7,8-dihydro-7,8-dihydroxy-7-methyl-	[M+H]+	2	BRELKNNWUMEGDN-VOTSOKGWSA-N	385.143	ESI pos	0.295	391	41475	87	97	115	199	322	3999	389	3369	147	142	244	17	124	100	24	114	438	828	252	402	599	969	345	1058	618	1076	428	61	371	556	728	416	185	332	6920	50	77	145	120	225
0.84_150.07	7-Methyladenine	[M+H]+	2	HCGHYQLFMPXSDU-UHFFFAOYSA-N	150.075	ESI pos	0.844	287	1064	742	637	6236	488	722	1141	532	743	1509	894	1590	1374	919	1129	648	668	354	441	277	288	382	441	403	377	1259	1160	1178	726	1299	1895	2024	1048	948	741	798	1217	837	1180	1674	2405
1.27_166.07	7-Methylguanine	[M+H]+	2	FZWGECJQACGGTI-UHFFFAOYSA-N	166.073	ESI pos	1.272	1071	11547	8198	13543	57096	5397	21280	13302	1735	7275	26885	17099	26955	56434	10014	16090	22568	2797	1565	2755	630	1468	1246	2656	970	1376	10596	27786	9534	6499	18233	22554	19840	13185	10858	4527	6541	13223	6151	10699	22102	18792
2.00_298.11	7-Methylguanosine	[M]+	3	OGHAROSJZRTIOK-KQYNXXCUSA-O	298.115	ESI pos	1.996	33	187	635	722	985	320	560	212	10	146	459	351	1426	1313	96	539	2542	27	17	6	40	26	6	24	6	33	388	1239	100	507	729	2171	2456	963	377	407	234	383	107	2724	532	2445
0.23_299.26	8-(3-Octyl-2-oxiranyl)octanoic acid	[M+H]+	2	IMYZYCNQZDBZBQ-UHFFFAOYSA-N	299.259	ESI pos	0.227	1119	2149	3844	1181	31501	6045	1339	1995	974	1589	4786	732	13607	1648	1033	8896	2239	681	908	937	1236	1358	1170	1188	1976	1808	4247	1791	1598	6836	1849	1718	1470	2038	4351	964	2916	8687	1978	1224	4294	2272
1.14_268.10	8-Oxo-2-deoxyadenosine	[M+H]+	3	NDWAUKFSFFRGLF-YRZWDFBDSA-N	268.103	ESI pos	1.141	663	6304	6123	1961	5852	1638	7183	3756	2226	4140	7584	707	12613	404	3367	4279	1739	216	696	590	704	271	379	435	276	598	4490	56	1398	1956	5362	4826	5194	1047	8489	3479	915	10861	2267	1224	7432	1415
0.25_171.10	8-Oxononanoic acid	[M-H]-	2	KNPGTJGXMGNBAY-UHFFFAOYSA-N	171.102	ESI neg	0.253	3690	4324	3683	5920	7411	6398	6533	3981	3171	3515	5867	3301	8566	5413	10157	12603	4624	2886	8404	4876	5049	3520	10127	4300	4612	5861	5880	3464	5541	4750	3169	5349	2907	3722	6091	3663	4378	5666	12002	4863	4109	7670
0.34_303.23	Abietic acid	[M+H]+	3	RSWGJHLUYNHPMX-ONCXSQPRSA-N	303.233	ESI pos	0.34	1168	417	980	336	280	391	2556	929	414	357	598	639	640	6922	646	416	1098	648	245	821	389	347	276	146	350	226	473	545	801	341	384	509	418	849	417	375	400	765	616	351	409	427
0.29_263.13	Abscisic acid	[M-H]-	3	JLIDBLDQVAYHNE-LXGGSRJLSA-N	263.131	ESI neg	0.295	116	58	96	64	88	109	51	69	16	49	27	179	62	398	108	68	132	13	369	146	92	53	83	188	110	192	155	94	36	13	25	110	37	125	100	70	69	36	90	111	17	50
0.28_152.07	Acetaminophen	[M+H]+	1	RZVAJINKPMORJF-UHFFFAOYSA-N	152.071	ESI pos	0.282	54	206	917	1104	11677	98	1932	171	11973	60	167	25	178	35035	60	79	11851	103	735	72	211	565	84	122	69	371	6739	330	8621	4268	98	368	182	6907	97	468	5688	104	114	64719	136	21200
1.92_326.08	Acetaminophen glucuronide	[M-H]-	3	IPROLSVTVHAQLE-BYNIDDHOSA-N	326.084	ESI neg	1.917		11	11	15	9	13	26	21	30	26	11		26	310	10	21	16	7	3	21	19	14	16	8	8	33	16	12	18	44	21	165	36	25	19	59	5	35	7	76	32	296
0.35_230.01	Acetaminophen sulfate	[M-H]-	2	IGTYILLPRJOVFY-UHFFFAOYSA-N	230.014	ESI neg	0.352	36	23	91	464	15082	18	3038	7	822	37	20	6		42995	30	32	17085	18	549	25	433	1428	63	17	16	356	2629	7	5401	2447	11	31	7	3994	43	234	4363	15	47	43127	16	28132
0.65_126.05	Acetyl-L-threonine	[M+H-2H2O]+	2	PEDXUVCGOLSNLQ-WUJLRWPWSA-N	126.053	ESI pos	0.648	126	22235	28464	62594	48782	17269	73234	63664	2067	6105	19936	4860	11306	40000	14478	35379	43739	4493	81	116	85	100	121	164	64	101	2875	34674	7205	12398	17683	48624	66352	40929	12762	53324	27964	17999	4890	4487	54623	3789
1.77_204.12	Acetylcarnitine	[M]+	1	RDHQFKQIGNGIED-MRVPVSSYSA-O	204.123	ESI pos	1.773	48746	5936	62014	43345	456	31928	14278	133709	6331	566	811	420842	1083	14470	229404	39934	60467	247110	82008	83972	52045	84877	169073	148320	36756	90925	346	38277	13057	2702	304	68516	58997	121430	83762	77856	7995	2066	208318	27864	43903	194742
0.47_146.12	Acetylcholine	[M]+	2	OIPILFWXSMYKGL-UHFFFAOYSA-N	146.116	ESI pos	0.473		345	415	1768	2307	469	720	815	77	161	657	427	1829	3393	698	903	1424	200	81	43	42	46	82	49	50	31	130	10112	339	391	659	208	296	60	401	51	329	229	151	811	1260	235
1.90_112.99	Acetylenedicarboxylic acid	[M-H]-	3	YTIVTFGABIZHHX-UHFFFAOYSA-N	112.987	ESI neg	1.903	250466	137944	170617	33006	137911	25406	39713	60133	38602	63639	62553	160718	50455	107609	38500	44428	58990	51822	239020	251346	260538	263031	242663	265685	233657	268425	60760	84217	45277	70932	36131	28282	34912	45595	92666	49802	59830	38646	70091	118671	39782	55237
1.97_173.01	Aconitic acid	[M-H]-	3	GTZCVFVGUGFEME-HNQUOIGGSA-N	173.009	ESI neg	1.968	384	491	485	81	117	57	113	172	59	139	98	753	145	384	176	75	24	54	355	293	433	379	302	320	229	264	186	1965	64	1130	75	190	171	100	21	48	61	118	234	149	145	117
0.35_192.06	Actrarit	[M-H]-	3	MROJXXOCABQVEF-UHFFFAOYSA-N	192.064	ESI neg	0.346	9	62	28	39	75	21	67	71	15	505	53	30	27	38	41	51	42	19	13	52	24	27	47	20	21	37	84	54	55	56	46	28	60	54	353	36	83	364	25	28	56	47
0.90_136.06	Adenine	[M+H]+	1	GFFGJBXGBJISGV-UHFFFAOYSA-N	136.061	ESI pos	0.898	1362	153586	59663	4229	479502	5078	11005	23414	29809	23695	24875	42411	27389	4514	133404	10448	3851	31098	1770	10982	1431	3865	5932	17916	4943	5198	118556	19744	10585	15025	50140	155029	153951	27900	29778	18742	28037	38511	95981	37837	38307	142859
1.12_266.09	Adenosine	[M-H]-	3	OIRDTQYFTABQOQ-KQYNXXCUSA-N	266.089	ESI neg	1.122	18	180	688	320	588	198	880	490	118	416	669	78	1432	51	469	525	231	10	96	69	25	33	15	58	26	61	531	25	177	212	637	235	315	71	540	108	87	886	283	201	974	130
1.86_328.04	Adenosine 3',5'-cyclic monophosphate	[M-H]-	3	IVOMOUWHDPKRLL-KQYNXXCUSA-N	328.043	ESI neg	1.86	9	58	20	562	1587	188	1237	329	6	21	1769	6	174	112	12	386	225	6	10	6	6		6	6	6	6	31	11	48	91	12	147	196	287	14	14	3	89	9	43	100	6
2.19_346.05	Adenosine 5'-monophosphate	[M-H]-	3	UDMBCSSLTHHNCD-KQYNXXCUSA-N	346.052	ESI neg	2.189	6	21	10	1999	406	170	448	61	52	60	208	10	54	138	6	129	88	24	16	10	6	6	10	6	6	6	23	13	141	32	10	28	39	85	34	6	20	51	8	26	57	6
2.19_348.07	Adenosine-3-monophosphate	[M+H]+	3	LNQVTSROQXJCDD-KQYNXXCUSA-N	348.068	ESI pos	2.188	21	756	259	3448	819	756	1818	1534	158	439	448	796	32	2541	1008	942	1585	121	6	111	35	59	25	19	6	37	441	3922	5621	947	24	3273	3783	2401	54	776	2071	41	483	1893	2322	175
0.46_145.05	Adipic acid	[M-H]-	3	WNLRTRBMVRJNCN-UHFFFAOYSA-N	145.052	ESI neg	0.464	670	1412	895	3109	1699	7092	13897	7433	976	2695	2967	2846	4994	3679	3659	6472	2925	691	1246	1569	781	1070	1108	1722	983	1171	525	12129	7756	2491	878	3520	2438	3970	1925	1603	845	664	1116	1069	945	1503
2.18_131.13	Agmatine	[M+H]+	1	QYPPJABKJHAVHS-UHFFFAOYSA-N	131.13	ESI pos	2.183	65	3487	2129	1330	1758	670	112881	2737	462	3254	2812	169	3103	897	874	3537	703	1209	103	55	35	38	75	35	28	122	372	133	241	843	3413	2863	3238	98	1688	433	697	3316	195	212	244	3389
2.04_159.08	Ala-Ala	[M-H]-	1	DEFJQIDDEAULHB-QWWZWVQMSA-N	159.077	ESI neg	2.038	6	2337	5789	9335	24989	2162	7053	3133	730	4603	13366	15112	13695	18571	1210	10448	52926	594	72	77	33	58	81	147	28	121	4934	30474	986	5678	8059	9762	10068	6540	13127	1562	3026	3810	3029	5679	9341	6574
2.20_203.07	Ala-Asp	[M-H]-	2	XAEWTDMGFGHWFK-IMJSIDKUSA-N	203.067	ESI neg	2.199	19	1801	4282	5007	35804	912	5517	496	35	2575	6434	1670	6390	7770	597	5630	16632	141	13	6	6	19	23	21	52	27	3861	3966	177	3206	7663	6960	7843	5400	9434	966	1030	2598	548	2546	4031	5265
2.22_216.10	Ala-Gln	[M-H]-	2	HJCMDXDYPOUFDY-RFZPGFLSSA-N	216.1	ESI neg	2.222	6	538	31897	2346	3882	1064	2091	72	106	992	935	1792	2802	3992	63	3001	7549	46	6	14	15	15	6	14	14	6	2215	4332	423	4459	3808	2467	3050	3920	2208	92	8089	2340	4680	1659	3257	4895
2.46_374.21	Ala-Gln-Arg	[M+H]+	2	CXQODNIBUNQWAS-UHFFFAOYSA-N	374.213	ESI pos	2.459	177	908	62666	5565	3786	1036	3354	10469	3012	1750	2502	8960	6280	6416	660	2149	17056	927	62	147	161	216	93	51	116	261	3678	3308	338	36724	663	312	1285	39452	1210	1902	9945	5250	190	6522	762	3699
2.18_219.10	Ala-Glu	[M+H]+	2	VYZAGTDAHUIRQA-WHFBIAKZSA-N	219.097	ESI pos	2.178	133	5597	5059	5605	34971	1928	6779	1904	842	3171	7561	3630	6608	13028	1479	6138	11399	605	152	231	226	103	220	142	94	173	5717	8232	1842	5183	6575	10457	10497	17663	15480	1801	1127	8482	420	5355	7149	2072
2.44_375.20	Ala-Glu-Arg	[M+H]+	2	NWVVKQZOVSTDBQ-UHFFFAOYSA-N	375.196	ESI pos	2.443	214	1150	3230	2317	4749	920	3263	1668	637	840	3140	8827	3055	5843	668	3829	13232	943	124	342	182	312	310	162	140	296	1194	1613	707	1426	1311	1426	1806	2757	1912	661	1128	3830	2051	1423	1665	876
2.42_303.18	Ala-Gly-Arg	[M+H]+	2	WGDNWOMKBUXFHR-UHFFFAOYSA-N	303.177	ESI pos	2.417	75	535	645	988	2146	125	877	293	68	221	981	242	1766	4580	66	6380	6129	65	54	80	99	83	46	71	33	34	472	5912	382	323	502	6769	9703	4968	654	95	47	1318	46	169	556	1156
1.90_201.13	Ala-Ile	[M-H]-	1	ZSOICJZJSRWNHX-ACZMJKKPSA-N	201.125	ESI neg	1.899	10	1703	23060	40497	16862	7757	20823	1100	551	2558	6617	21302	15593	29120	379	19417	300870	1377	6		6	6	6	40		6	6583	32361	3102	10498	12644	25648	29430	31533	4695	1715	19472	10792	13479	4734	15556	12551
2.16_359.23	Ala-Ile-Arg	[M+H]+	2	NYDBKUNVSALYPX-UHFFFAOYSA-N	359.235	ESI pos	2.163	59	2279	14522	14906	9366	2977	10334	2030	270	1155	2630	12976	12112	16180	297	4916	41482	867	69	116	110	99	34	33	48	50	3381	12034	1520	1747	1057	3547	4107	4261	4207	168	1226	4007	1348	1360	2716	2927
1.90_203.14	Ala-Leu	[M+H]+	1	RDIKFPRVLJLMER-UHFFFAOYSA-N	203.138	ESI pos	1.899	23	4034	14828	22090	11365	8228	15456	766	718	3301	3847	19506	16415	20675	782	16556	149049	1808	37	48	29	52	53	47	15	19	7316	21708	3807	9870	10790	22213	21681	30740	3138	2023	14115	10117	8866	3937	13862	11180
2.15_359.25	Ala-Leu-Arg	[M+H]+	2	YHKANGMVQWRMAP-UHFFFAOYSA-N	359.247	ESI pos	2.15	51	10241	20481	23541	23264	4769	12896	2739	417	2503	5400	25301	33304	10118	377	6682	36505	1783	64	134	87	75	33	33	44	26	4022	25042	1606	3822	3784	5642	6324	7607	3025	443	1698	6816	2685	2518	4103	5284
2.18_331.23	Ala-Leu-Lys	[M+H]+	2	AWZKCUCQJNTBAD-UHFFFAOYSA-N	331.232	ESI pos	2.181	34	768	3465	5778	13289	889	3904	1037	166	752	3829	9860	8682	12368	157	2899	24071	667	23	48	41	37	26	42	24	30	1654	1179	486	1173	688	1513	1604	1519	3697	101	479	2943	514	1220	2103	1304
2.40_218.15	Ala-Lys	[M+H]+	2	QXRNAOYBCYVZCD-BQBZGAKWSA-N	218.149	ESI pos	2.403	154	1585	17897	9746	13966	3250	18132	1075	396	3256	25988	19459	11228	14058	512	12021	25672	1415	232	398	209	212	363	182	272	284	7289	20385	2828	6810	6877	9934	11110	8817	4259	891	2097	4129	4180	3559	9300	4442
1.84_237.12	Ala-Phe	[M+H]+	2	OMNVYXHOSHNURL-WCBMZHEXSA-N	237.123	ESI pos	1.84	47	1152	6559	6750	4161	1798	6763	2696	222	1132	4478	10293	3658	5185	78	6468	48004	284	42	78	97	48	60	112	51	63	1650	7022	1146	2689	3086	3945	3694	5875	1266	2285	3643	2214	1679	3722	3366	4964
1.84_235.11	Ala-Phe	[M-H]-	2		235.111	ESI neg	1.84	6	301	2648	5293	2184	814	4638	16	74	578	315	8441	3394	6621	10	3224	96703	129	6	6			6	6	6	6	1166	6066	781	1197	2396	3697	3738	5203	217	218	1102	1768	356	668	2685	1273
1.99_187.10	Ala-Pro	[M+H]+	2	WPWUFUBLGADILS-WDSKDSINSA-N	187.105	ESI pos	1.994	241	9441	10241	13542	9609	3529	13936	9675	925	11204	24852	4891	7667	3439	477	11469	28518	1655	286	263	233	209	241	240	187	222	1756	15471	2120	2022	9864	6814	6774	798	3359	14095	4848	2815	2868	13392	1842	11529
2.12_189.09	Ala-Thr	[M-H]-	2	BUQICHWNXBIBOG-VAYJURFESA-N	189.088	ESI neg	2.123	20	1387	4251	3820	8030	1130	2763	393	66	1872	1732	2517	3442	8206	191	4605	13710	391	21	10	16	22	40	50	21	52	1915	5170	622	2529	5288	3816	4297	1954	1912	947	1188	2220	933	2292	3657	1968
2.15_432.23	Ala-Trp-Arg	[M+H]+	2	AETQNIIFKCMVHP-UHFFFAOYSA-N	432.235	ESI pos	2.146	121	568	5977	16111	1360	843	1225	684	311	615	736	27627	1191	1416	294	702	6388	598	153	248	141	172	145	209	230	163	693	990	450	850	437	927	1152	1360	635	476	539	463	591	440	681	561
1.97_90.05	Alanine	[M+H]+	3	QNAYBMKLOCPYGJ-REOHCLBHSA-N	90.0536	ESI pos	1.969	2068	7216	5889	7831	28731	4013	18009	8458	2666	4907	13782	7525	9535	27573	10073	10542	12993	4404	3838	4472	2171	2822	3126	4870	2401	3793	6506	17067	4310	15381	9738	13700	14374	15399	10893	2770	4506	5263	7953	11806	20176	10590
1.28_222.15_1.28_240.16	Albuterol	[M+H-H2O]+_[M+H]+	1	NDAUXUAQIAJITI-UHFFFAOYSA-N	222.1466_240.1576	ESI pos	1.284	865	632	4433	852	936	380	490	403	372	628	897	310	454	608	423	997	527	378	477	515	782	816	429	674	326	451	425	790	737	846	826	445	445	522	878	589	569	650	397	698	464	566
2.11_175.04	Allantoic acid	[M-H]-	3	NUCLJNSWZCHRKL-UHFFFAOYSA-N	175.044	ESI neg	2.112	974	215	233	188	300	214	230	217	276	298	289	267	197	218	160	187	165	323	1363	1097	1080	1171	1365	1393	1145	1390	198	515	361	211	351	361	423	210	1214	193	190	197	255	284	195	324
1.44_157.04	Allantoin	[M-H]-	3	POJWUDADGALRAB-UHFFFAOYSA-N	157.036	ESI neg	1.437	3206	5314	10497	11798	1979	7433	3892	8146	6385	2913	2788	15627	5379	10195	15033	7031	13910	8442	5386	6077	2657	3633	5103	6402	2956	5409	3840	38992	7343	2778	15193	26612	24267	6413	1518	4399	8970	620	11899	15508	750	17381
1.79_260.05	alpha-Galactosamine-1-phosphate	[M+H]+	3	YMJBYRVFGYXULK-VFUOTHLCSA-N	260.053	ESI pos	1.79	845	38408	72209	85746	204112	25871	278654	129441	716	4806	38090	1546	10149	40040	19855	86262	19924	13010	364	796	384	1048	1157	657	545	616	3047	60611	6548	13235	7375	19723	27669	57049	19671	148653	55549	18157	34435	7011	133296	6355
1.59_194.05	alpha-Hydroxyhippuric acid	[M-H]-	3	GCWCVCCEIQXUQU-UHFFFAOYSA-N	194.046	ESI neg	1.595	10	26	20	5	60	52	57	42	19	60	25	33	28	87	35	61	93	14	10	17	7	17	11	23	21	17	23	110	24	24	37	137	72	72	13	23	21	19	14	17	60	49
0.22_394.28	AM 404	[M-H]-	3	IJBZOOZRAXHERC-DOFZRALJSA-N	394.277	ESI neg	0.224	44	33	67	44	117	572	71	37	45	56	104	35	79	87	45	144	120	85	70	39	56	43	31	32	65	48	42	44	49	71	47	26	16	106	55	29	31	127	50	20	59	112
1.03_152.14	Amantadine	[M+H]+	1	DKNWSYNQZKUICI-UHFFFAOYSA-N	152.143	ESI pos	1.028	12	6	12	19842	18	21	30	6	6	18	27	6	14	27	32	28	32	10	27	25	18	16	23	9	8	16	37998	7	10	27	16	22	6	20	14	12	24	28	15	32	22	26
0.49_376.98	Ambroxol	[M+H]+	2	JBDGDEWWOUBZPM-UHFFFAOYSA-N	376.98	ESI pos	0.491		18	6	6	14	6	13	6	14	6	6	6	6	143	6	30	6	6	9	24	6	9	19	44	23	16	76	27	8		6	17	6	6	6	9	10	15	16		6
0.36_299.10	Amlexanox B	[M+H]+	3	SGRYPYWGNKJSDL-UHFFFAOYSA-N	299.1	ESI pos	0.365	2	224	84	361	132	197	1861	349	305	240	1437	592	870	699	421	992	503	137	202	102	135	56	47	28	86	88	335	139	112	86	199	250	143	206	263	204	170	269	236	177	219	286
0.47_253.99	Anagrelide	[M-H]-	3	OTBXOEAOVRKTNQ-UHFFFAOYSA-N	253.992	ESI neg	0.467	38	211	139	62	261	37	56	41	7	91	174	62	45	100	49	134	71	38	31	66	19	26	31	59	46	62	178	39	70	47	22	14	12	15	84	31	44	19	113	49	6	15
0.22_287.20	Androstenedione	[M+H]+	3	AEMFNILZOJDQLW-QAGGRKNESA-N	287.201	ESI pos	0.217	2442	2250	1430	2175	1741	2754	1902	2373	5309	1520	2051	1242	1360	3305	1137	1644	1290	1200	1460	900	2238	1084	975	1574	2159	1978	3303	1387	1698	2614	2430	1620	1068	1617	1504	1140	2497	1509	2034	1328	1290	2254
0.24_271.10	Angolensin	[M-H]-	2	CCOJFDRSZSSKOG-UHFFFAOYSA-N	271.097	ESI neg	0.244	159	107	102	108	254	218	414	244	70	220	142	52	2063	105	86	127	98	122	132	62	44	124	115	59	113	251	102	247	224	195	229	150	156	66	67	63	80	231	131	146	239	215
0.50_266.14	Anisomycin	[M+H]+	2	YKJYKKNCCRKFSL-UHFFFAOYSA-N	266.137	ESI pos	0.499	22	146	141	214	486	162	197	106	107	156	294	119	241	282	109	255	281	84	70	80	118	104	45	85	114	73	26	271	142	166	255	244	214	209	278	126	134	278	137	147	352	99
2.37_241.13	Anserine	[M+H]+	1	MYYIAHXIVFADCU-QMMMGPOBSA-N	241.13	ESI pos	2.373	314	301	962	161	448	359	461	320	851	1123	2573	195	4714	4892	181	585	4447	195	197	391	188	381	138	145	178	895	591	6249	756	1540	329	729	741	190	6573	226	177	219	311	384	1944	341
0.26_189.10	Antipyrine	[M+H]+	2	VEQOALNAAJBPNY-UHFFFAOYSA-N	189.1	ESI pos	0.262	437	277	77	616	555	341	1238	118	454	650	423	443	580	19190	615	634	450	397	2564	334	321	946	1952	157	356	296	471	381	363	319	2118	546	545	428	11144	147172	440	226	425	297	216	507
1.63_149.04	Arabinose	[M-H]-	3	PYMYPHUHKUWMLA-WDCZJNDASA-N	149.044	ESI neg	1.631	9	19	43	25	43	45	64	20	10	20	13	13	46	25	21	28	107	12	29	9	10	6	19	8	9	14	10	31	9	20	23	117	109	27	22	27	23	13	35	9	19	52
1.78_151.06	Arabitol	[M-H]-	1	HEBKCHPVOIAQTA-QWWZWVQMSA-N	151.061	ESI neg	1.779	284	184	316	380	1277	201	589	676	89	415	482	1504	403	6298	1416	553	685	339	264	213	236	328	297	302	282	313	959	19810	393	364	436	1958	1903	2016	2205	88	548	303	681	18992	756	1424
0.34_438.30	Arachidonyl dopamine	[M-H]-	3	MVVPIAAVGAWJNQ-DOFZRALJSA-N	438.296	ESI neg	0.34	720	15	106	48	72	334	134	77	28	52	558	210	574	425	214	433	2270	59	1420	1345	642	1503	1279	2547	843	1755	184	62	40	536	92	71	74	269	196	41	34	195	27	216	602	222
2.40_244.14	Arg-Ala	[M-H]-	2	WVRUNFYJIHNFKD-WDSKDSINSA-N	244.138	ESI neg	2.398	47	403	2650	1692	379	197	1065	15	34	110	122	3404	898	566	17	526	2540	88	10	12	9	6	14	21	9	15	299	537	498	315	356	725	733	796	6	15	167	272	553	278	284	206
2.47_303.18	Arg-Gln	[M+H]+	2	PMGDADKJMCOXHX-RQJHMYQMSA-N	303.175	ESI pos	2.468	86	1536	4774	3668	3917	1911	9397	641	395	1978	2171	1318	6283	4827	664	5956	7789	557	28	100	82	83	65	44	42	40	4854	5806	1683	6908	8801	6141	8692	4735	1556	1009	488	2671	124	6471	4339	1114
2.15_286.19	Arg-Leu	[M-H]-	2	WYBVBIHNJWOLCJ-BDAKNGLRSA-N	286.188	ESI neg	2.154		2544	9387	5610	1776	1312	6327	317	131	864	1773	4445	3356	2986	162	2676	18178	1658	6	14		6	12	6	18	16	2894	4897	1846	2073	2515	3858	3878	3629	1882	176	1658	2222	3019	2236	2029	1693
2.23_306.16	Arg-Met	[M+H]+	2	ROWCTNFEMKOIFQ-YUMQZZPRSA-N	306.158	ESI pos	2.234	50	383	3720	4904	5236	2173	7172	294	450	258	624	6230	4791	2950	107	2486	27581	235	20	100	55	68	38	26	38	18	2614	3346	2760	2087	646	2623	3210	3961	477	106	783	1978	426	1304	1537	1696
2.13_320.17	Arg-Phe	[M-H]-	2	PQBHGSGQZSOLIR-VXGBXAGGSA-N	320.171	ESI neg	2.134		671	3778	2360	531	1258	2432	39	10	283	180	4024	1344	694	16	1180	7905	241	9	16	6		15	6	6	6	713	2420	680	549	838	1296	1265	1152	105	40	2118	1280	5484	450	847	828
2.37_270.16	Arg-Pro	[M-H]-	2	LQJAALCCPOTJGB-YUMQZZPRSA-N	270.156	ESI neg	2.37	6	268	17487	1099	265	686	3058	2912	52	1306	1192	608	450	70	38	945	299	582	9	6	6	6	6	8	12	14	58	2760	193	359	298	444	461	24	394	2746	6707	209	14838	4341	51	7404
2.37_367.21	Arg-Pro-Pro	[M-H]-	2	YCYXHLZRUSJITQ-UHFFFAOYSA-N	367.207	ESI neg	2.368	6	122	25381	1939	38	1525	16940	6934	1390	1165	341	1884	47	80	290	1015	656	937	6	6	6	22	21	54	13	11	1188	2650	126	17849	215	881	774	910	230	1698	20028	288	39509	3122	115	13283
2.42_276.17	Arg-Thr	[M+H]+	2	XNSKSTRGQIPTSE-VQVTYTSYSA-N	276.166	ESI pos	2.424	264	4854	10835	5579	9783	1942	14252	783	518	2346	4060	3106	7545	9539	988	6871	11747	2312	167	231	264	171	307	208	256	172	4210	5911	3915	3917	5741	6520	7525	8229	2657	1732	1238	4499	1233	3143	6159	2045
2.25_272.17	Arg-Val	[M-H]-	2	DAQIJMOLTMGJLO-YUMQZZPRSA-N	272.173	ESI neg	2.251	12	186	1644	2324	1031	299	2713	140	33	249	785	1877	1371	1091	97	860	5701	336	7		16	6	6	6	6	2	599	940	362	505	810	1180	1187	1132	478	94	227	703	166	412	569	403
2.35_173.11	Arginine	[M-H]-	3	ODKSFYDXXFIFQN-BYPYZUCNSA-N	173.106	ESI neg	2.35	414	24329	36361	5655	2225	7459	28453	35890	3072	2214	3449	8680	3727	3184	20039	13808	2910	21294	525	836	409	946	234	305	282	1154	1747	3191	1076	1631	2323	3560	3452	1310	4143	2259	15589	1532	17624	1084	1108	8413
2.47_289.16	Asn-Arg	[M+H]+	2	NPDLYUOYAGBHFB-RITPCOANSA-N	289.161	ESI pos	2.471	245	1484	3752	1627	2416	890	3753	363	200	611	1374	1525	1928	2005	351	3090	5237	554	139	174	292	268	173	116	165	108	1720	1892	2244	2333	2241	2800	3792	5614	1652	506	478	1630	323	1868	2160	552
2.32_246.07	Asn-Asp	[M-H]-	2	HZYFHQOWCFUSOV-DMTCNVIQSA-N	246.072	ESI neg	2.319	16	2328	2068	3612	5975	1105	2225	2461	273	4997	5344	2175	2776	3086	486	1788	3047	444	7	9	10	10	10	22	20	24	10023	5152	182	6584	5587	5688	7398	5636	11304	520	1434	5374	194	4370	5947	1265
2.34_261.12	Asn-Gln	[M+H]+	2	QCWJKJLNCFEVPQ-UHNVWZDZSA-N	261.119	ESI pos	2.336	213	630	15545	6589	7003	2480	3080	803	321	3844	4444	1558	11338	6311	772	6105	7189	294	215	247	250	253	251	279	216	232	13842	7830	525	23326	14833	11704	14103	17629	7624	4168	7486	5417	3626	20310	12503	24977
2.30_262.10	Asn-Glu	[M+H]+	2	IIFDPDVJAHQFSR-UHNVWZDZSA-N	262.101	ESI pos	2.3	35	1294	3036	7346	6730	566	2919	1930	399	1020	8028	476	4527	7677	574	3057	3542	204	43	46	45	35	40	38	32	82	3079	6630	55	3457	8646	6973	8208	5049	8096	1000	2710	1642	623	6594	4253	2645
2.29_374.24	Asn-Ile-Lys	[M+H]+	2	ACKNRKFVYUVWAC-UHFFFAOYSA-N	374.236	ESI pos	2.291	79	1122	4965	3149	41591	1410	1723	1291	4465	734	4114	4070	4801	9187	280	3566	51987	558	29	71	64	71	61	144	27	17	1263	12704	697	2029	1562	1327	1546	2559	2175	326	1682	1838	1156	1290	1687	2281
2.25_402.24	Asn-Leu-Arg	[M+H]+	2	NLRJGXZWTKXRHP-UHFFFAOYSA-N	402.241	ESI pos	2.246	114	1979	10987	7311	7776	1941	5386	2411	314	648	2105	6365	7920	9369	338	3468	24236	1018	95	140	110	122	70	46	69	56	1826	2259	1233	1657	776	1437	1739	2952	1130	344	708	9573	906	833	963	1448
2.26_374.24	Asn-Leu-Lys	[M+H]+	2	YVXRYLVELQYAEQ-UHFFFAOYSA-N	374.237	ESI pos	2.262	162	1204	4377	2807	38168	1212	1606	1220	4352	654	3614	3465	5129	8432	231	3510	45957	596	123	352	203	151	85	134	71	109	1954	12335	920	1688	1422	1339	1567	2367	2378	292	1593	2019	1185	1093	1680	2246
2.48_261.15	Asn-Lys	[M+H]+	2	QJMCHPGWFZZRID-RQJHMYQMSA-N	261.152	ESI pos	2.479	180	837	10796	2723	6732	1029	6002	518	273	1493	2932	1699	4651	4172	375	4447	6858	397	198	222	218	296	206	149	244	188	3561	5820	1037	5388	4250	4368	6532	5590	3104	1164	1155	1853	708	3477	3691	2126
2.21_436.22	Asn-Phe-Arg	[M+H]+	2	OROMFUQQTSWUTI-UHFFFAOYSA-N	436.223	ESI pos	2.213	75	222	1592	2496	3149	1132	2143	679	282	600	703	9308	2217	1831	205	1243	8119	5040	6	40	81	95	14	9	19	29	989	1940	484	370	237	1515	1723	1430	587	204	742	430	14742	525	683	1145
2.25_408.22	Asn-Phe-Lys	[M+H]+	2	RVHGJNGNKGDCPX-UHFFFAOYSA-N	408.221	ESI pos	2.252	289	453	1648	2037	10901	710	1438	462	570	104	1072	12735	1424	3228	186	1660	63491	192	34	328	219	206	47	66	53	58	1099	1116	512	1033	192	676	754	1203	749	331	472	367	2612	750	489	1913
2.12_228.10	Asn-Pro	[M-H]-	2	GADKFYNESXNRLC-WDSKDSINSA-N	228.097	ESI neg	2.115	16	555	4276	1875	1245	475	1162	2545	300	1352	8043	417	512	280	89	1393	253	86	9	24		18	17	25	7	36	200	2403	179	888	1036	714	782	55	2944	1709	3907	337	2562	7912	255	5475
2.43_386.21	Asn-Pro-Arg	[M+H]+	2	QXOPPIDJKPEKCW-UHFFFAOYSA-N	386.211	ESI pos	2.431	90	3143	8047	1465	5172	659	1122	1115	382	617	4045	554	1667	1800	269	2210	3271	885	46	54	77	74	67	34	38	29	257	1148	306	719	1296	795	1036	2642	4725	214	919	991	1834	459	913	2246
2.48_362.20	Asn-Thr-Lys	[M+H]+	2	PUUPMDXIHCOPJU-UHFFFAOYSA-N	362.202	ESI pos	2.482	238	706	1213	926	4233	333	463	475	175	310	1457	714	1045	2001	483	858	3079	329	84	108	195	226	152	52	72	98	423	607	278	531	367	421	583	529	1214	242	299	634	635	590	656	465
2.04_296.12	Asn-Tyr	[M+H]+	2	FYRVDDJMNISIKJ-NXEZZACHSA-N	296.123	ESI pos	2.045	47	822	2566	2335	1969	1242	3163	589	121	1032	1263	1277	3016	1707	219	3058	6382	553	18	32	27	43	14	38	22	22	1788	3219	254	1028	5531	4460	4362	2542	1362	1385	3431	1380	7329	853	2012	736
1.99_230.11	Asn-Val	[M-H]-	2	KWBQPGIYEZKDEG-VDTYLAMSSA-N	230.115	ESI neg	1.985	16	422	4873	7122	27535	1382	8870	764	89	1177	3425	11940	6406	19473	348	4296	67834	467	21	22	9	6	23	34	6	6	2393	14853	397	2535	3987	8008	8441	9395	2755	609	1896	2760	3503	4418	3287	3581
2.37_360.22	Asn-Val-Lys	[M+H]+	2	LMIWYCWRJVMAIQ-UHFFFAOYSA-N	360.223	ESI pos	2.37	130	448	2632	2259	22147	536	1230	571	1019	619	1905	4679	2402	5095	115	1687	38854	316	53	206	126	136	127	72	38	70	912	1119	487	765	783	791	887	2238	1954	337	826	1000	609	963	1354	979
2.48_290.15	Asp-Arg	[M+H]+	2	PSZNHSNIGMJYOZ-NTSWFWBYSA-N	290.147	ESI pos	2.476	228	2199	2242	2174	3222	761	5895	716	204	927	2225	1263	2221	1562	981	3162	1904	498	126	128	190	194	175	81	96	128	2145	2543	303	2315	5527	4816	7240	1836	3590	981	288	890	232	1951	1916	695
2.31_261.07	Asp-Glu	[M-H]-	3	CKAJHWFHHFSCDT-UHFFFAOYSA-N	261.073	ESI neg	2.313	69	4822	2791	2834	9856	836	9070	3299	174	6217	11130	762	1944	2896	1520	2686	1229	648	35	23	46	37	64	29	22	59	5500	3307	319	8206	8804	6240	10092	6957	35242	1032	2299	6413	484	12719	7348	4643
2.25_375.23	Asp-Leu-Lys	[M+H]+	2	CJUKAWUWBZCTDQ-UHFFFAOYSA-N	375.228	ESI pos	2.254	201	4178	14377	12728	37546	2694	5661	2846	1656	1812	6859	6482	23300	41449	1192	8290	37207	641	138	313	218	193	140	115	120	64	3245	6802	2341	6455	1623	3094	3708	7785	2146	799	1723	4386	1412	3783	3930	2464
2.01_279.10	Asp-Phe	[M-H]-	3	YZQCXOFQZKCETR-UWVGGRQHSA-N	279.098	ESI neg	2.009	16	92	222	799	693	132	245	231	38	171	237	463	379	1922	237	459	2979	87	6	20	10	10	14	16	8	22	146	1793	29	728	395	1132	1648	721	427	259	111	460	77	804	328	259
2.24_231.10	Asp-Pro	[M+H]+	2	UKGGPJNBONZZCM-WDSKDSINSA-N	231.097	ESI pos	2.244	90	3183	1444	5567	35357	1141	3750	2352	649	2191	5891	3398	4733	13071	1431	5279	10594	975	137	190	193	80	136	131	144	167	3163	7824	558	4139	3091	6007	5452	6274	2892	2181	1308	2610	641	7524	2008	1942
2.08_231.10	Asp-Val	[M-H]-	2	CPMKYMGGYUFOHS-CAHLUQPWSA-N	231.098	ESI neg	2.083	6	489	33282	68806	604560	3831	43956	5184	220	13995	62182	6157	40334	80927	3955	36841	181608	964	15	24	33	6	23	19	10	16	38804	161802	127	9795	61704	90466	130489	85254	114928	3347	3966	25627	2291	21845	52686	45653
2.32_389.21	Asp-Val-Arg	[M+H]+	2	GFYOIYJJMSHLSN-UHFFFAOYSA-N	389.212	ESI pos	2.319	193	1124	9360	2013	3282	746	1174	1557	140	384	1460	2918	2069	27203	1845	2350	6585	180	41	70	130	180	58	98	36	27	882	3634	407	3095	701	2041	2204	3523	1205	496	957	788	2226	5035	2205	2690
2.21_131.04	Asparagine	[M-H]-	3	DCXYFEDJOCDNAF-REOHCLBHSA-N	131.045	ESI neg	2.205	85	1314	9601	3223	6037	669	5825	1539	282	2005	8316	1457	2568	3382	1538	2772	4680	123	71	122	55	29	90	162	60	99	2894	2875	77	5122	4024	4890	4605	4871	4319	2588	2057	2393	683	5779	3964	2432
1.52_295.13	Aspartame	[M+H]+	2	IAOZJIPTCAWIRG-UHFFFAOYSA-N	295.127	ESI pos	1.525	135	216	119	150	170	106	247	255	44	78	98	126	142	169	79	86	159	124	108	77	103	96	60	87	99	65	94	191	118	135	77	147	163	133	125	131	148	128	84	136	186	210
2.27_132.03	Aspartic acid	[M-H]-	1	CKLJMWTZIZZHCS-REOHCLBHSA-N	132.031	ESI neg	2.265	1696	46445	21636	48910	132061	9530	19584	70774	10688	19879	66161	14625	31074	147741	49027	36249	71698	14285	2940	4889	2682	3166	2653	4167	2286	2819	28806	94569	1522	20032	27324	21840	20121	7658	68988	10070	20295	20887	22085	67285	18312	39166
0.34_256.17	Atomexetine	[M+H]+	3	VHGCDTVCOLNTBX-QGZVFWFLSA-N	256.172	ESI pos	0.345	37023	4146	3360	2550	4344	3707	9318	15197	8104	5888	5769	3846	4665	7476	3548	4220	3212	5253	16011	26567	14325	18803	19621	20956	12109	18483	10967	14007	4288	3515	5294	5956	6509	4612	7792	4284	4961	6729	4044	9281	6187	13094
0.34_187.10	Azelaic acid	[M-H]-	2	BDJRBEYXGGNYIS-UHFFFAOYSA-N	187.098	ESI neg	0.335	12338	21168	7247	7551	26899	9954	18563	19672	3874	5272	14717	4464	12661	7223	8050	33694	14129	3548	6232	10384	20890	5257	7808	4195	6888	6490	6781	10088	15443	12439	5481	16453	4491	11777	22200	3512	22256	7076	49145	6207	8359	11534
1.33_375.26	Azithromycin	[M+2H]2+	2	MQTOSJVFKKJCRP-NUCBREQBSA-N	375.261	ESI pos	1.329	291	154	595587	191	146	68	34	37	40	38	10887	8661	19	72	506	129	104	728159	78	45110	8659	28002	52	31	37	36	35	167	113	151	29	14	19	66	152	122	169	25	23	143	44	605968
0.35_409.18	Beclomethasone	[M+H]+	3	NBMKJKDGKREAPL-DVTGEIKXSA-N	409.178	ESI pos	0.349	20480	519	490	1125	2100	359	1560	648	474	640	600	978	670	588	1012	563	1245	489	10549	12365	8835	6901	11647	12424	5842	14481	532	766	459	527	709	789	1191	601	1163	412	416	448	530	1421	1469	897
0.24_240.18	Benzphetamine	[M+H]+	3	YXKTVDFXDRQTKV-UHFFFAOYSA-N	240.175	ESI pos	0.239	718	1457	736	714	696	592	1059	661	829	798	793	763	765	1259	796	548	555	1044	912	1219	1058	715	561	1014	722	797	862	552	717	549	933	779	836	1001	547	991	584	676	1858	4930	728	1105
0.34_310.19	Benzydamine	[M+H]+	2	CNBGNNVCVSKAQZ-UHFFFAOYSA-N	310.19	ESI pos	0.336	579	346	457	302	368	261	7482	426	235	306	635	1563	438	398	245	337	518	315	269	6801	8427	405	277	518	285	984	276	1052	392	369	346	439	278	1972	576	175	350	5128	501	153	263	263
0.26_332.33	Benzyldimethyltetradecylammonium	[M]+	2	WNBGYVXHFTYOBY-UHFFFAOYSA-N	332.331	ESI pos	0.26	7381	30142	2646	3172	12016	3315	5791	3223	8006	6022	5274	1687	9811	16655	7110	6062	42852	1875	4087	6506	8229	2782	6975	39344	15546	6764	46437	13113	2116	6120	11565	7797	5019	6165	66973	3591	9645	3219	11286	29191	34442	9587
1.54_307.17	Bestatin	[M-H]-	3	VGGGPCQERPFHOB-RDBSUJKOSA-N	307.168	ESI neg	1.543		8	85	75	13	20	126	6	6	17	13	45	46	156		64	1655	6	15	10	6	6	6	6			36	135	6	29	82	219	114	73	42	6	78	6	6	8	45	18
0.27_243.20	beta-Hydroxymyristic acid	[M-H]-	1	ATRNZOYKSNPPBF-UHFFFAOYSA-N	243.196	ESI neg	0.265	231	360	215	435	1810	461	627	406	354	311	1579	302	1055	298	402	921	1296	220	409	549	455	1342	460	458	369	398	564	568	949	509	366	801	1348	1410	540	1207	590	650	1802	499	624	429
1.77_118.09	Betaine	[M+H]+	1	KWIUHFFTVRNATP-UHFFFAOYSA-N	118.085	ESI pos	1.775	557375	455188	149683	236286	1478567	95238	421030	369426	89424	129331	416013	143449	496176	647929	175184	449459	317673	556026	618088	721389	495321	597985	754301	907736	508101	872965	155034	306739	321368	73081	672638	2343761	1934513	2154921	410827	1039248	167757	166159	325927	328055	461965	554152
1.40_120.10	Betaine aldehyde	[M+H2O]+	2	SXKNCCSPZDCRFD-UHFFFAOYSA-N	120.1	ESI pos	1.402	435	1467	155	200	1143	208	319	120	255	163	134	336	371	811	235	372	436	121	1515	3681	239	1346	510	1473	319	497	112	407	452	188	367	280	229	557	133	62	131	125	143	539	334	703
0.53_308.22	Betaxolol	[M+H]+	3	NWIUTZDMDHAVTP-UHFFFAOYSA-N	308.22	ESI pos	0.528	16	71	19	46	44	24	30	11	9	40	74	28	28	46	23	71	59	35	33	18	44	59	14	24	29	14	26	60	53	48	45	23	35	22	95	36	35	69	38	45	50	28
1.83_160.10	Betonicine	[M+H]+	2	MUNWAHDYFVYIKH-LWOQYNTDSA-N	160.103	ESI pos	1.835	13351	2228	2059	1708	2906	1555	1939	1676	1559	1761	1883	1969	1704	2586	1839	1846	1096	1996	5523	8909	9092	13176	6621	18941	7142	12638	1722	23617	1634	1788	2008	1723	1770	2095	1674	1903	1717	1491	1767	2544	1986	1826
0.31_429.05	Bicalutamide	[M-H]-	3	LKJPYSCBVHEWIU-UHFFFAOYSA-N	429.053	ESI neg	0.307	133	46	72	95	16	26	66	25	25	111	57	17	115	29	42	80	140	76	64	228	215	34	138	147	242	45	49	326	103	62	47	37	39	32	87	33	91	64	43	72	93	64
0.35_270.19	Bifemelane	[M+H]+	3	QSQQPMHPCBLLGX-UHFFFAOYSA-N	270.187	ESI pos	0.353		447	235	213	209	253	750	627	504	287	1060	18782	605	5790	155	180	305	361	476	42	133	433	507	31	497	30	832	273	369	764	402	407	280	498	370	430	337	263	308	346	261	609
0.34_583.25	Biliverdin	[M+H]+	1	RCNSAJSGRJSBKK-NSQVQWHSSA-N	583.253	ESI pos	0.341	235	2681	113	3057	13597	1449	200	397	97	187	46	551	3942	83	54	1111	2018	91	109	155	437	120	64	230	147	186	166	831	3695	197	157	464	428	3336	63	90	332	99	195	254	233	343
0.90_245.10	Biotin	[M+H]+	3	YBJHBAHKTGYVGT-ZKWXMUAHSA-N	245.096	ESI pos	0.897	37	31	22	104	153	20	70	88	20	61	92	53	110	123	27	50	82	46	10	33	25	39	23	17	21	38	18	102	42	37	28	41	83	112	78	31	46	80	25	35	72	40
0.21_371.31	Bis(2-ethylhexyl) adipate	[M+H]+	2	SAOKZLXYCUGLFA-UHFFFAOYSA-N	371.31	ESI pos	0.21	20569	11960	19936	8628	20673	12698	10792	16170	11282	24020	6782	16496	18425	16859	14450	14035	11346	10866	42590	16603	11730	9065	18411	17132	32696	26048	14395	9861	11866	9840	16789	29509	12228	16844	16760	15713	28438	14446	33118	114904	20008	17498
1.29_481.40	Bis(2,2,6,6-tetramethyl-4-piperidyl) sebacate	[M+H]+	2	XITRBUPOXXBIJN-UHFFFAOYSA-N	481.399	ESI pos	1.286	979	370	847	951	1774	413	1002	508	908	760	480	507	387	1345	641	735	1694	1283	455	211	598	884	328	727	162	686	240	1074	183	429	531	376	395	951	436	901	502	608	3518	858	599	336
0.33_326.23	Bisoprolol	[M+H]+	2	VHYCDWMUTMEGQY-UHFFFAOYSA-N	326.23	ESI pos	0.327	851	482	406	196	359	293	368	301	243	260	263	386	616	319	221	294	524	240	1076	614	495	791	694	827	635	881	616	188	352	271	339	442	410	521	393	218	218	544	447	225	304	425
2.22_103.12	Cadaverine	[M+H]+	1	VHRGRCVQAFMJIZ-UHFFFAOYSA-N	103.123	ESI pos	2.22	65	25345	1502	5181	3778	971	13304	1138	2388	4265	13706	5310	1178	4120	1415	981	2085	196	189	38	58	33	162	1003	32	102	2195	6528	997	518	46637	4896	4604	2949	15467	548	5818	11389	329	7330	5345	790
0.48_179.04	Caffeic acid	[M-H]-	1	QAIPRVGONGVQAS-DUXPYHPUSA-N	179.036	ESI neg	0.481	147965	369	63	39	238	32	72	99	38	95	65	42	113	138	32	100	109	55	22418	308931	126957	6055	9063	297955	47330	88386	62	1153	56	170	80	46	46	391	69	62	70	69	73	58	53	71
0.26_195.09	Caffeine	[M+H]+	1	RYYVLZVUVIJVGH-UHFFFAOYSA-N	195.087	ESI pos	0.257	1116	56313	4366	91649	20453	7646	67024	27721	5249	345	1417	21635	797	40784	522	11352	28399	30532	309	607	731	670	581	900	225	577	4597	64830	4278	736	3005	7383	9802	11646	12942	2256	6424	685	37786	6262	18624	2848
0.30_237.10	Carbamazepine	[M+H]+	1	FFGPTBGBLSHEPO-UHFFFAOYSA-N	237.103	ESI pos	0.296	139	126	97	34	184	133	85	194	108	298	139	69	144	276	55	9	98	80	82	61	266	175	274	270	202	326	188	111	92	112	196	254	390	212	177	134	80	85	178	138	109	221
1.92_162.11	Carnitine	[M+H]+	1	PHIQHXFUZVPYII-ZCFIWIBFSA-N	162.111	ESI pos	1.924	37896	12354	26828	20917	9277	30061	26878	19399	25678	6487	3421	93287	14673	21468	64395	15752	37117	91005	67827	90575	35921	48280	58811	66256	38922	66086	6981	59601	76042	21635	8389	32726	28724	49759	5289	46841	16327	4778	44065	19775	72843	110049
2.30_225.10	Carnosine	[M-H]-	3	CQOVPNPJLQNMDC-ZETCQYMHSA-N	225.098	ESI neg	2.299	6	102	6415	1109	8306	1923	961	76	253	920	658	24330	1534	1217	143	1168	28001	1237	6	26	6	6	6	16	15	13	1708	4857	201	1867	681	878	1138	738	468	35	5300	498	10195	849	2480	2208
0.26_109.03	Catechol	[M-H]-	3	YCIMNLLNPGFGHC-UHFFFAOYSA-N	109.031	ESI neg	0.263	201	521	1130	264	128	242	228	103	99	219	64	1924	312	661	605	211	349	750	224	257	179	229	284	327	275	289	79	1462	428	118	449	304	428	133	98	144	1334	97	932	123	91	654
0.22_370.12	CCPA	[M+H]+	3	XSMYYYQVWPZWIZ-IDTAVKCVSA-N	370.125	ESI pos	0.219	191	112	192	78	113	131	40	153	48	141	132	123	350	111	135	97	138	118	185	94	100	87	147	106	136	201	113	76	49	87	152	109	297	123	128	177	58	90	143	140	141	130
1.92_463.09	Cefatrizine	[M+H]+	3	UOCJDOLVGGIYIQ-PBFPGSCMSA-N	463.085	ESI pos	1.917		33	252	194	250	78	201	167	12	116	153	152	134	201	93	115	231	19			8				13	7	111	228	35	93	186	248	171	204	199	88	131	115	85	177	125	209
1.74_394.03	Cefdinir	[M-H]-	3	RTXOFQZKPXMALH-GHXIOONMSA-N	394.03	ESI neg	1.741	315	750	783	664	904	707	944	860	585	917	885	709	725	811	799	887	773	1018	242	265	372	342	168	168	247	155	710	824	803	941	814	835	751	770	814	685	852	867	922	798	957	840
0.29_556.12	Cefpodoxime proxetil	[M-H]-	3	LTINZAODLRIQIX-OBEQYXGQSA-N	556.115	ESI neg	0.293	440	17	119	153	131	67	139	6	194	67	87	84	106	146	64	165	19	175	143	74	118	125	41	107	76	58	61	106	122	104	205	88	145	90	172	135	105	60	18	22	267	193
0.38_300.09	Chlordiazepoxide	[M+H]+	3	BUCORZSTKDOEKQ-UHFFFAOYSA-N	300.091	ESI pos	0.379	17	36	12	81	55	21	645	83	40	61	546	195	304	208	57	425	125	45	20	21	16	4	8		6	16	37	38	17	17	40	53	59	57	56	64	24	68	53	39	43	33
1.39_507.21_1.40_505.21	Chlorhexidine	[M+H+2i]+_[M+H]+	2	GHXZTYHSJHQHIJ-UHFFFAOYSA-N	507.2062_505.2079	ESI pos	1.395	78	61	126	288	686	54	2231	425	68	70	427	2028	73	407	40	170	732	47	22	72	46	329	65	64	55	151	31	101	50	123	60	187	71	110	119	40	103	24	37	95	52	90
1.69_353.09	Chlorogenic acid	[M-H]-	3	CWVRJTMFETXNAD-JUHZACGLSA-N	353.087	ESI neg	1.688	1812	2146	383	2906	3633	494	808	661	343	388	3861	160	252	711	546	1888	615	960	133	190	1953	1128	253	151	208	126	670	4224	1786	2454	708	420	1042	694	3227	2226	2995	455	554	1938	283	389
1.44_320.19	Chloroquine	[M+H]+	2	WHTVZRBIWZFKQO-UHFFFAOYSA-N	320.188	ESI pos	1.442	138	72	42	177	308	66	112	72	45	52	274	41	224	92	31	438	138	34	40	63	103	190	16	57	230	57	60	189	115	213	90	138	45	44	294	97	127	51	88	105	42	48
0.29_465.30	Cholesterol 3-sulfate	[M-H]-	2	BHYOQNUELFTYRT-DPAQBDIFSA-N	465.302	ESI neg	0.295	3831	1724	8329	4327	99828	14001	30668	5780	998	929	9772	14351	23423	104879	2151	162177	22852	480	1751	730	23770	650	707	1584	6621	16678	1190	3748	4058	15812	1645	676	4102	3127	3174	611	1169	8849	2365	2619	12600	23529
1.12_104.11	Choline	[M]+	1	OEYIOHPDSNJKLS-UHFFFAOYSA-N	104.108	ESI pos	1.118	868942	661123	1992447	1913121	2628410	1385733	1771647	1739530	540734	723649	1261998	2104469	1524460	3174308	1835742	1578597	2860550	967154	1275174	1771247	583371	1001196	1164741	1518607	752410	969309	1624076	3404504	1609394	1509386	1467644	583596	507523	136557	776148	16470	1490516	808884	1470776	2110517	2360079	2262347
1.06_332.14	Ciprofloxacin	[M+H]+	2	MYSWGUAQZAJSOK-UHFFFAOYSA-N	332.14	ESI pos	1.058	44	30	15	29	40	30	156	48	31	24	77	42	60	161	38	65	83	16	18	26	32	30	62	28	38	29	760	27	21	32	27	31	36	76	50	43	62	39	34	26	32	11
0.47_129.02	Citraconic acid	[M-H]-	3	HNEGQIOMVPPMNR-IHWYPQMZSA-N	129.021	ESI neg	0.474	453	666	470	782	1281	902	732	1057	657	645	684	428	476	3544	624	994	1593	506	591	817	463	506	686	635	336	884	970	2166	439	640	869	792	563	2327	786	497	471	489	437	1029	700	913
2.26_191.02	Citric acid	[M-H]-	1	KRKNYBCHXYNGOX-UHFFFAOYSA-N	191.019	ESI neg	2.263	1014	1605	2177	1004	519	847	1299	1166	495	743	543	501	379	58854	964	422	408	7498	1184	408	7659	377	662	230	316	691	708	23544	349	705	379	1403	1652	1408	572	334	495	322	2705	1034	1049	827
2.16_174.09	Citrulline	[M-H]-	1	RHGKLRLOHDJJDR-BYPYZUCNSA-N	174.088	ESI neg	2.158	581	7662	22274	31164	82448	5358	35384	14975	3503	4474	27070	19449	13213	113756	15088	19038	70270	3551	626	888	853	847	725	1336	508	1029	5487	23712	744	13705	2309	11707	11083	20261	8534	15168	29543	7709	19113	73134	48637	74065
0.46_748.48	Clarithromycin	[M+H]+	1	AGOYDEPGAOXOCK-KCBOHYOISA-N	748.476	ESI pos	0.46	22	49	6	38	103	6	202	6	12	6	86	263	6	21		34	158	6	6	24	59	56	9	20	6	11	10	53	185	47758		6	10	6	36	36	38	8	6	48	6	12
0.38_425.19	Clindamycin	[M+H]+	2	KDLRVYVGXIQJDK-AWPVFWJPSA-N	425.187	ESI pos	0.381	94	212	59	219	346	69	4909	94	92	66	183	60	94	121	47	141	224	43	39	66	164	82	27	29	46	31	60	193	153	168	84	139	91	77	219	625	188	55	140	186	38	33
1.55_309.09	Clobenpropit	[M+H]+	3	UCAIEVHKDLMIFL-UHFFFAOYSA-N	309.093	ESI pos	1.549	23	27	42	17	18	10	48	20		15	17	77	60	36	6	19	124	6	17	24	12	9	17	8	6	11	9	44	6	13	42	71	36	95	24	15	39	35	18	7	30	39
0.26_239.09	CMPF	[M-H]-	3	WMCQWXZMVIETAO-UHFFFAOYSA-N	239.092	ESI neg	0.259	486	383	366	363	452	489	275	535	513	453	277	354	349	391	423	225	321	438	262	457	248	213	290	376	288	306	472	413	329	441	229	339	139	301	296	423	249	368	186	468	392	368
0.27_177.05	Coniferylaldehyde	[M-H]-	3	DKZBBWMURDFHNE-NSCUHMNNSA-N	177.055	ESI neg	0.269	106	173	42	156	323	148	521	91	141	41	33	62	130	169	44	186	93	22	382	219	91	98	270	181	224	222	148	62	95	2941	458	105	261	497	99	115	102	17	108	147	149	179
0.69_252.11	Cordycepin	[M+H]+	3	OFEZSBMBBKLLBJ-JFWOZONXSA-N	252.109	ESI pos	0.689	48	5539	3160	761	12653	1065	2343	1797	762	562	1323	1119	2298	3905	4774	2765	13875	117	56	156	26	53	144	742	82	72	3830	1852	399	393	1693	7911	8723	784	617	1195	734	6076	1751	4211	4645	600
0.35_347.23	Corticosterone	[M+H]+	3	OMFXVFTZEKFJBZ-HJTSIMOOSA-N	347.226	ESI pos	0.349	5481	391	190	254	299	171	431	236	202	216	327	246	198	203	316	305	304	240	1386	1479	1219	1497	1777	2342	1013	1533	278	292	370	288	283	240	205	570	541	230	340	164	404	381	263	299
0.26_361.20	Cortisone	[M+H]+	3	MFYSYFVPBJMHGN-ZPOLXVRWSA-N	361.201	ESI pos	0.264	481	433	616	250	586	507	633	961	481	460	478	225	394	588	261	429	637	605	337	283	458	282	425	191	644	452	701	322	520	480	530	462	324	557	639	404	452	400	701	629	325	551
0.30_177.10	Cotinine	[M+H]+	3	UIKROCXWUNQSPJ-VIFPVBQESA-N	177.101	ESI pos	0.302	12070	24165	10946	10735	9185	98915	14149	12567	13663	12515	11014	9668	12062	5189	11682	46019	8209	12026	12513	10242	10031	13769	16660	12216	12355	11491	11253	9410	15050	10154	11336	9994	9665	12710	10038	13160	10295	11970	11455	10955	19523	12023
1.96_154.06_1.97_132.08	Creatine	[M+Na]+_[M+H]+	1	CVSVTCORWBXHQV-UHFFFAOYSA-N	154.0572_132.0771	ESI pos	1.9655	112345	42358	126262	108869	200474	114797	350519	168987	70500	78450	88464	222814	150913	765252	415437	208209	126982	208849	214536	236910	107254	133596	170611	260834	122530	211617	200869	540449	229557	286345	363261	303753	288831	340235	131521	92750	102262	30992	274735	325130	863361	261594
0.97_112.05	Creatinine	[M-H]-	1	DDRJAANPRJIHGJ-UHFFFAOYSA-N	112.052	ESI neg	0.967	2531	623	4332	2263	1124	3528	3666	3161	1636	1468	2674	3910	3286	9128	3281	2973	4972	1189	3519	4318	2241	2793	4067	6142	2964	4839	1001	8962	2027	2370	5778	2796	2699	2834	1599	1127	3639	980	5949	2707	7038	8219
2.27_221.06	Cystathionine	[M-H]-	3	ILRYLPWNYFXEMH-WHFBIAKZSA-N	221.058	ESI neg	2.266	11	68	334	128	502	31	350	44	7	161	270	67	128	286	38	118	457	70	54	23	27	23	37	27	43	18	127	230	29	76	208	246	253	625	248	195	66	212	44	178	57	196
2.21_168.00	Cysteic Acid	[M-H]-	3	XVOYSCVBGLVSOL-REOHCLBHSA-N	167.997	ESI neg	2.207	15	743	526	905	1692	271	2887	1829	127	1122	1330	439	910	1082	661	1204	767	354	58	89	39	27	69	42	56	59	382	5059	483	324	1622	1513	1365	170	2462	275	781	374	205	494	515	436
2.49_241.03	Cystine	[M+H]+	1	LEVWYRKDKASIDU-IMJSIDKUSA-N	241.03	ESI pos	2.486	121	928		134	4114	6	397	191	6	27	434	119	119	973	1932	107	150	43	375	824	78	754	265	564	224	170	117	5	6	10	43	47	43	53	395	40		158		210	265	244
1.71_244.09	Cytidine	[M+H]+	1	UHDGCWIWMRVCDJ-XVFCMESISA-N	244.089	ESI pos	1.714	76	1891	2592	5119	5913	1455	6866	6612	1173	1615	11503	492	2687	762	1626	7059	1242	1272	74	56	23	236	20	23	50	34	1634	1330	981	2017	1097	1214	1076	845	1103	1639	729	1323	912	2038	1188	841
2.48_489.11	Cytidine 5'-diphosphocholine	[M+H]+	2	RZZPDXZPRHQOCG-OJAKKHQRSA-N	489.107	ESI pos	2.482	6	15	61	1388	72	228	2961	129	17	333	809	118	3428	2237	17	3100	1509	8		6	8		12			6	75	211	167	169	361	204	232	24	165	6	151	1364	196	164	1087	68
2.33_322.04	Cytidine-5'-monophosphate	[M-H]-	3	IERHLVCPSMICTF-XVFCMESISA-N	322.042	ESI neg	2.328		35	43	4103	472	291	573	142	29	188	417	132	241	664	39	225	246	115	8	12	8	6	6	6	6	15	33	11	268	28	34	24	44	332	21	26	8	47	24	86	176	9
1.43_112.05	Cytosine	[M+H]+	1	OPTASPLRGRRNAP-UHFFFAOYSA-N	112.049	ESI pos	1.426	1057	244481	43029	59145	347278	14240	39494	27719	8609	26955	213486	47786	88783	20978	9436	94507	18749	3881	1269	1266	996	1367	1662	3039	1411	1642	35091	166260	20098	5965	108499	326143	299373	33490	11398	19667	3215	58465	12345	27569	33325	22770
0.23_253.05	Daidzein	[M-H]-	3	ZQSIJRDFPHDXIC-UHFFFAOYSA-N	253.047	ESI neg	0.229	125	59	58	37	89	28	37	43	49	47	15	11	30	47	58	50	46	86	131	116	97	56	105	51	92	145	44	24	54	37	86	74	26	20	46	66	65	44	54	52	71	73
0.27_403.25	Dehydrocholic acid	[M+H]+	3	OHXPGWPVLFPUSM-KLRNGDHRSA-N	403.252	ESI pos	0.27	1295	350	383	503	682	315	553	367	534	512	395	441	428	297	270	546	1767	282	338	4075	1528	555	414	5737	726	2207	430	458	630	635	419	562	352	682	628	555	348	464	455	381	407	366
0.33_367.16	Dehydroisoandrosterone sulfate	[M-H]-	3	CZWCKYRVOZZJNM-USOAJAOKSA-N	367.159	ESI neg	0.33	123	286	236	572	530	227	345	346	134	168	216	1074	150	293	255	498	1850	134	27	76	94	56	233	101	105	83	393	522	196	139	302	68	96	850	554	137	301	231	282	217	156	296
2.14_307.03	Deoxyuridine monophosphate	[M-H]-	3	JSRLJPSBLDHEIO-SHYZEUOFSA-N	307.033	ESI neg	2.144	28	60	58	1615	1267	76	457	297	68	63	482	340	572	1270	79	1377	4811	74	78	42	53	30	72	35	28	40	26	86	64	66	57	163	199	144	42	32	71	373	46	314	389	55
0.92_311.13	Desloratadine	[M+H]+	3	JAUOIFJMECXRGI-UHFFFAOYSA-N	311.127	ESI pos	0.918	73	61	976	81	63	14	26	32	10	17	145	25	10	205	16	69	80	10	20	14	74	84	13	9	36	17	9	87	60	90	24	16	19	54	52	72	79	19	9	115	26	13
1.03_348.13	Desmethylofloxacin	[M+H]+	2	WKRSSAPQZDHYRV-UHFFFAOYSA-N	348.132	ESI pos	1.028	6	10	13	14	100	12	320	15	6	12	20	10	21	6	15	30	8	15	15	9	6	13	6	6	16	6	1149	25	15	23	6	14	20	9	18	14	12	20	17	18	21	875
0.35_275.13	Dexchlorpheniramine	[M+H]+	1	SOYKEARSMXGVTM-HNNXBMFYSA-N	275.127	ESI pos	0.346	106	140	74	35420	471	238	5384	252	93	184	709	65	209	11302	116	164	254	116	32	98	62	177	84		155	47	739	143	162	4079	252	10146	9000	3499	242	46	116	193	138	165	219	224
0.58_258.18	Dextrorphan	[M+H]+	3	JAQUASYNZVUNQP-PVAVHDDUSA-N	258.184	ESI pos	0.58	27	43	35	57	73	15	42	20	46	26	51	10	33	39	31	27	38	16	21	20	46	38	15	24	22	22	15	82	27	1453	32	85	41	29	68	16	50	36	34	44	21	31
0.52_123.09	Diallylcyanamide	[M+H]+	2	ZOSAYFDMPYAZTB-UHFFFAOYSA-N	123.091	ESI pos	0.519	532	2160	539	69167	2403	6700	14205	8931	648	14199	66249	1706	115619	11088	1858	33372	19421	695	380	617	671	922	383	510	421	302	2104	2738	1494	1833	78324	24224	22335	2163	4895	9607	13812	5190	3429	1704	4268	7016
0.37_231.00	Diazoxide	[M+H]+	3	GDLBFKVLRPITMI-UHFFFAOYSA-N	230.997	ESI pos	0.368		650	451	477	497	699	696	652	793	614	471	412	660	365	865	834	387	491	505	270	149	117	385	156	524	527	743	421	693	363	671	583	479	443	475	699	708	662	605	579	301	565
0.35_182.19	Dicyclohexylamine	[M+H]+	2	XBPCUCUWBYBCDP-UHFFFAOYSA-N	182.189	ESI pos	0.351	153	2763	10533	5672	3323	4428	3881	4608	7524	4766	2853	2234	6772	3791	6268	5568	3237	7049	3651	810	2686	3923	3917	634	6313	1682	3942	5488	1830	2109	8565	35931	3380	4102	7562	10251	5612	4329	3573	3725	4737	4527
1.74_106.08	Diethanolamine	[M+H]+	2	ZBCBWPMODOFKDW-UHFFFAOYSA-N	106.084	ESI pos	1.74	460	144	100	55	60	155	148	85	271	90	57	496	46	77	62	61	107	337	385	695	384	202	250	623	465	397	105	62	61	50	177	18	32	237	29	102	23	177	131	638	963	68
0.74_201.08	Diethyloxalpropionate	[M-H]-	3	NGRAIMFUWGFAEM-UHFFFAOYSA-N	201.075	ESI neg	0.738	425	412	311	331	631	165	408	456	250	519	311	163	306	365	219	378	439	268	307	262	509	233	251	265	300	311	318	667	472	434	580	379	287	254	854	272	525	438	304	400	487	498
0.38_127.04	Dihydro-4,4-dimethyl-2,3-furandione	[M-H]-	3	HRTOQFBQOFIFEE-UHFFFAOYSA-N	127.04	ESI neg	0.383	122	191	141	430	272	101	294	194	157	287	259	208	343	416	94	316	485	187	184	164	158	166	125	116	164	92	254	427	326	252	205	278	352	244	314	179	243	181	237	236	222	189
0.22_308.22	Dihydrocapsaicin	[M+H]+	3	XJQPQKLURWNAAH-UHFFFAOYSA-N	308.224	ESI pos	0.22	1296	1483	1165	983	1633	1248	1390	1374	1143	720	1032	1068	1346	1364	1051	800	1333	934	1146	951	1442	1130	1014	715	1721	1469	1317	728	1392	1109	1152	1322	707	1410	1201	1225	1540	1152	1451	744	1574	1612
0.34_164.09	Dimethylaminopurine	[M+H]+	2	BVIAOQMSVZHOJM-UHFFFAOYSA-N	164.093	ESI pos	0.337	29	2394	326	1268	21565	925	2573	1675	494	980	4226	3371	4969	2131	1577	2891	1362	783	88	111	103	97	146	152	201	162	729	687	882	289	1710	3236	3344	1078	890	267	425	2320	663	1004	2076	3152
0.24_550.63	Dimethyldioctadecylammonium	[M]+	2	OGQYPPBGSLZBEG-UHFFFAOYSA-N	550.629	ESI pos	0.237	10068	3190	1611	659	4827	20890	18686	951	3005	2168	1438	7296	15112	1835	3110	2471	10627	1963	556	6190	4694	1637	884	5505	3274	3782	2806	582	2088	2055	2240	9017	1812	7975	2173	8315	2681	1955	10377	7364	3538	2323
0.24_453.26	Diphenoxylate	[M+H]+	3	HYPPXZBJBPSRLK-UHFFFAOYSA-N	453.258	ESI pos	0.239	598	544	857	404	666	829	1076	517	635	921	561	566	831	1151	725	716	984	636	840	652	592	532	696	531	1049	846	622	517	514	627	811	914	721	644	736	2949	630	344	1063	856	1029	1234
0.35_207.08	Diphenylcyclopropenone	[M+H]+	3	HCIBTBXNLVOFER-UHFFFAOYSA-N	207.084	ESI pos	0.355		259	95	639	575	44	214	266	63	458	759	69	359	565	115	741	273	30	198	37		121	197	70	43		491	208	54	26	419	365	486	622	208	12	127	744	272	207	186	293
1.48_328.22	Diprotin B	[M+H]+	2	NHXZRXLFOBFMDM-UHFFFAOYSA-N	328.219	ESI pos	1.484	26	25	25	120	122	25	78	1610	52	35	65	56	28	106	29	76	289	29	25	19	27	45	11	17	16	11	20	85	55	81	43	36	32	62	203	284	74	113	26	42	63	49
2.05_360.15	Disaccharide 01	[M+NH4]+	4		360.149	ESI pos	2.053	1151	652	192	754	1775	800	919	1239	501	507	1012	442	750	1890	1882	892	1680	744	260	303	861	722	336	3779	328	558	643	888	804	1779	807	1678	5316	1854	1101	777	718	610	895	823	675	90
2.13_377.09	Disaccharide 02	[M+Cl]-	4		377.085	ESI neg	2.126	937	334	84	92	161	279	224	399	196	309	57	42	169	302	150	114	42	254	3279	3351	1494	1619	3076	4946	1408	4969	159	204	331	238	265	358	554	85	1832	622	152	238	71	228	301	92
2.24_387.11	Disaccharide 03	[M+CHO2]-	4		387.112	ESI neg	2.242	336	82	48	105	320	363	161	302	26	83	147	74	72	354	31	120	114	90	251	387	314	343	373	497	260	470	287	223	38	178	84	616	167	210	122	63	34	44	77	136	62	69
2.42_387.10	Disaccharide 04	[M+CHO2]-	4		387.102	ESI neg	2.42	12	26	58	68	94	22	135	109	41	34	80	39	20	72	12	69	52	56	9	16	11	6	9	18	6	14	54	609	28	161	32	41	73	97	94	33	35	21	68	60	45	76
1.67_253.15	Leu-Val	[M+Na]+	2	MDSUKZSLOATHMH-UHFFFAOYSA-N	253.151	ESI pos	1.667	440	548	4999	4097	1267	1472	5629	758	135	684	1271	5690	2905	7196	72	2172	61160	477	327	380	365	392	329	464	225	494	1820	4595	404	1560	2374	7081	10127	13140	1930	753	1684	1456	1355	1156	3343	5210
1.54_136.08	Octopamine	[M+H-H2O]+	2	QHGUCRYDKWKLMG-UHFFFAOYSA-N	136.075	ESI pos	1.541	45	71	71	220	421	139	231	99	34	85	140	186	194	277	45	159	104	35	33	39	70	44	27	40	58	51	105	263	83	77	89	189	143	179	90	60	126	118	107	92	70	108
0.33_79.02	DMSO	[M+H]+	1	IAZDPXIOMUYVGZ-UHFFFAOYSA-N	79.0221	ESI pos	0.331	361	495	1040	338	427	1802	1066	1132	233	300	113	1644	611	797	1931	520	840	458	727	495	377	614	666	763	817	590	742	540	679	553	246	675	833	2736	76	536	639	216	1395	719	335	2009
0.22_327.23	Docosahexanoic acid	[M-H]-	3	MBMBGCFOFBJSGT-KUBAVDMBSA-N	327.232	ESI neg	0.224	264	138	97	93	1756	2225	330	99	107	225	237	75	1344	217	82	1238	1951	58	474	487	165	791	519	948	217	454	206	146	172	331	80	265	138	298	208	33	108	128	311	868	151	7783
0.22_331.26	Docosatetraenoic acid	[M-H]-	3	TWSWSIQAPQLDBP-DOFZRALJSA-N	331.263	ESI neg	0.223	26	32	20	12	805	1948	100	9	24	10	188	9	365	32	18	693	843	14	17	9	20	24	27	253	26	37	58	25	38	248	21	31	14	77	20	10	43	14	118	318	27	1176
0.34_271.18	Doxylamine	[M+H]+	3	HCFDWZZGGLSKEP-UHFFFAOYSA-N	271.18	ESI pos	0.345	205	451	402	451	434	472	639	448	488	507	547	780	509	533	382	420	457	631	300	212	348	296	186	164	238	298	485	723	496	440	512	611	526	427	566	365	455	450	607	484	353	510
0.34_275.99	Ebselen	[M+H]+	3	DYEFUKCXAQOFHX-UHFFFAOYSA-N	275.993	ESI pos	0.339		46	44	87	103	98	93	30	79	86	50	83	38	273	115	94	130	44	74			8	59			15	133	31	83	54	70	68	81	87	80	124	74	14	106	190	75	298
0.22_309.28	Eicosenoic acid	[M-H]-	3	BITHHVVYSMSWAG-MDZDMXLPSA-N	309.279	ESI neg	0.221	33	11	6	22	290	557	31	6	34	9	84	41	285	91	9	634	277	21		32	26	20	17	32	48	72	39	15	6	63	40	27	61	94	50		27	42	31	67	44	213
0.35_360.17	Enrofloxacin	[M+H]+	3	SPFYMRJSYKOXGV-UHFFFAOYSA-N	360.172	ESI pos	0.347	122	323	201	430	739	223	384	367	178	329	249	111	449	397	211	460	821	203	78	70	103	66	126	107	84	105	291	465	247	163	305	409	437	399	314	243	243	289	300	304	300	703
1.21_441.08	Epicatechin-3-O-gallate	[M-H]-	3	LSHVYAFMTMFKBA-CTNGQTDRSA-N	441.084	ESI neg	1.211	19	12	25	21	154	11	13		5	11	17	51	8	164	4	31	143	9	8		24	7	8	30	16	8	4	17	16	19				7	7	5	35	5		7	9	8
1.92_228.08	Ergothioneine	[M-H]-	3	SSISHJJTAXXQAX-ZETCQYMHSA-N	228.081	ESI neg	1.917	32	22	6	28	55	61	30	32	24	56	42	6	26	44	8	31	27	6	32	55	11	48	38	57	28	62	36	1655	14	13	62	25	59	50	250	12	30	12	6	9	14	26
0.22_338.34	Erucamide	[M+H]+	1	UAUDZVJPLUQNMU-KTKRTIGZSA-N	338.341	ESI pos	0.22	63407	13134	61370	31324	53784	101573	152820	20867	113648	119547	40621	90852	6684	128756	72716	3966	69842	167486	10931	31070	55584	95604	38715	4032	10350	44448	101121	12402	28145	73850	113621	53829	96329	117975	14617	85328	92318	156169	32078	47043	106640	114038
0.34_716.46_0.37_734.46	Erythromycin	[M+H-H2O]+_[M+H]+	2	ULGZDMOVFRHVEP-RWJQBGPGSA-N	716.4589_734.4602	ESI pos	0.353	31999	298	193	232	126	207	791	124	245	244	265	202	158	228	185	412	1764	443	869	1209	1721	751	69	4640	2133	2471	119	141	410409	6369	465	104	47	583	478	129	301	209	148	285	409	115
1.39_368.25_1.39_735.50	Erythromycylamine	[M+2H]2+_[M+H]+	2	XCLJRCAJSCMIND-JCTYMORFSA-N	368.2538_735.5018	ESI pos	1.3905	222	90	41891	206	275	55	126	58	91	86	344	388	124	136	156	166	302	26483	93	6389	1019	4333	78	72	46	64	58	247	102	138	81	121	137	94	242	106	106	95	84	111	75	29849
0.53_296.18	Esmolol	[M+H]+	3	AQNDDEOPVVGCPG-UHFFFAOYSA-N	296.185	ESI pos	0.533	3142	180	100	218	234	43	157	82	34	52	235	43	99	135	47	133	162	57	745	754	555	985	786	1076	755	1142	64	319	141	179	107	215	114	55	292	133	165	70	105	196	162	58
0.30_269.15	Estrone	[M-H]-	3	DNXHEGUUPJUMQT-CBZIJGRNSA-N	269.151	ESI neg	0.296	126	95	839	116	1452	35	202	88	12	113	288	1601	84	7693	147	123	2534	70	153	105	157	80	20	155	141	116	82	465	83	513	62	42	53	467	205	43	112	88	658	507	1299	1058
1.80_62.06	Ethanolamine	[M+H]+	1	HZAXFHJVJLSVMW-UHFFFAOYSA-N	62.0594	ESI pos	1.801	1044	2030	7964	6844	8360	3373	7807	1652	244	310	1585	10018	952	5989	6174	1346	504	3314	872	1887	1042	1136	873	1286	1247	817	458	8467	1113	1262	5271	3641	4144	3624	165	3839	2635	785	3644	9305	3581	5930
0.42_124.99	Ethyl sulfate	[M-H]-	2	KIWBPDUYBMNFTB-UHFFFAOYSA-N	124.991	ESI neg	0.417	245	74	88	824	187	555	1692	809	53	416	783	212	384	799	124	865	777	59	38	34	117	27	94	39	75	39	67	239	114	64	101	186	110	47	488	65	62	114	247	111	60	34
0.30_297.19	Exemestane	[M+H]+	3	BFYIZQONLCFLEV-DAELLWKTSA-N	297.189	ESI pos	0.298	7393	131	38	98	1566	100	191	190	99	892	156	168	375	124	34	76	1941	38	1128	11082	4224	1278	1551	13054	3035	10453	138	162	171	179	123	111	412	622	2033	203	1509	65	232	231	257	1928
0.26_239.10	Felbamate	[M+H]+	3	WKGXYQFOCVYPAC-UHFFFAOYSA-N	239.101	ESI pos	0.259	1285	770	2201	625	1883	491	389	643	551	2159	238	241	1351	1445	802	1017	340	1300	1583	980	534	359	932	348	2720	2264	898	478	983	765	1564	1112	642	466	612	3416	1483	598	1835	2013	1909	1449
0.34_232.13	Fenfluramine A	[M+H]+	3	DBGIVFWFUFKIQN-UHFFFAOYSA-N	232.132	ESI pos	0.342	232	561	284	449	428	429	769	403	277	372	500	216	1004	3834	347	395	348	344	245	218	173	386	191	270	232	417	396	317	313	158	372	383	390	455	994	2040	291	458	308	319	512	342
0.35_193.05	Ferulic acid	[M-H]-	3	KSEBMYQBYZTDHS-HWKANZROSA-N	193.05	ESI neg	0.35	1800	229	226	249	304	70	193	941	85	201	281	131	1234	295	53	296	341	129	383	1195	432	382	465	1223	244	518	137	451	418	268	288	100	79	393	692	115	208	284	236	593	251	259
0.24_373.28	Finasteride	[M+H]+	3	DBEPLOCGEIEOCV-WSBQPABSSA-N	373.282	ESI pos	0.244	530	1094	708	1254	1937	825	297	1037	750	2188	1095	741	173	1175	583	1073	745	917	1679	895	643	787	2014	902	854	1028	671	450	741	712	1670	951	236	365	1896	1071	1241	684	1464	956	864	962
0.24_312.07	Flubendazole	[M-H]-	3	CPEUVMUXAHMANV-UHFFFAOYSA-N	312.074	ESI neg	0.239	30	52	47	42	77	36	40	63	36	45	28	31	30	31	62	60	26	71	95	39	59	19	80	67	60	65	28	23	67	29	40	36	66	24	36	60	34	25	62	49	55	59
0.28_307.11	Fluconazole	[M+H]+	2	RFHAOTPXVQNOHP-UHFFFAOYSA-N	307.11	ESI pos	0.279	96	36	55	45	47	82	98	141	52	8			55	28	58	102	184	81	51	46	9	11	24	25	46	47	24	24	43	52	71	100	57	107	76	66	20	85	57	69	120	80
1.70_167.09	Fluorene	[M+H]+	3	NIHNNTQXNPWCJQ-UHFFFAOYSA-N	167.088	ESI pos	1.698	393	17758	15059	28497	87289	11051	44034	33469	7107	7840	35026	9687	20917	43729	16715	25266	49417	16857	353	395	417	497	434	632	356	378	18824	75002	5797	14643	27394	33670	45261	15396	26251	16272	19081	11960	16191	17986	14960	28752
0.49_319.16	Fluvoxamine	[M+H]+	3	CJOFXWAVKWHTFT-XSFVSMFZSA-N	319.163	ESI pos	0.486	374	680	607	604	633	481	2306	554	537	563	671	545	544	734	603	615	617	573	654	485	642	550	489	363	430	484	7861	694	504	612	678	691	588	670	703	499	571	563	613	585	570	7475
2.09_474.18	Folinic acid	[M+H]+	3	VVIAGPKUTFNRDU-ABLWVSNPSA-N	474.177	ESI pos	2.092	9	117	360	636	237	247	192	155	29	89	156	599	298	160	78	220	811	72	6	10	37	21	6	10	9	12	70	1747	162	112	89	805	820	392	170	88	126	165	89	90	312	160
0.23_267.06	Formononetine	[M-H]-	3	HKQYGTCOTHHOMP-UHFFFAOYSA-N	267.065	ESI neg	0.226	267	135	130	180	298	83	161	216	143	164	192	91	239	264	195	177	171	179	132	184	165	183	173	178	183	130	145	139	120	148	211	127	113	204	97	77	195	166	175	215	173	127
1.55_172.13	Gabapentin	[M+H]+	2	UGJMXCAKCUNAIE-UHFFFAOYSA-N	172.133	ESI pos	1.548	113	51	85	131	60	95	63	171	97	99	40	80	105	84	69	110	82	94	147	73	126	101	93	153	150	145	75	48	89	37	71	64	107	75	98	85	65	119	55	37	97	98
2.05_180.09	Galactosamine	[M+H]+	3	MSWZFWKMSRAUBD-GASJEMHNSA-N	180.086	ESI pos	2.048	2605	4947	1124	12540	4689	4513	6927	6663	352	1792	841	251	7476	5486	4194	4126	4853	1461	2958	3518	2246	3028	3009	4571	2592	3683	399	306	224	526	841	664	1397	75	633	1875	2415	2033	734	281	13709	398
1.92_104.07	gamma-aminobutyric acid	[M+H]+	3	BTCSSZJGUNDROE-UHFFFAOYSA-N	104.07	ESI pos	1.917	83	227	72	238	732	266	212	214	230	501	252	305	506	408	133	339	183	150	80	109	82	76	113	112	57	78	226	761	306	297	402	683	633	495	443	194	141	667	229	105	509	303
1.96_259.13	gamma-Glutamylleucine	[M-H]-	1	MYFMARDICOWMQP-YUMQZZPRSA-N	259.13	ESI neg	1.963	93	5922	21621	78639	127529	5248	80739	4126	1208	13513	44832	5440	59563	72265	1274	45650	138164	726	79	62	80	137	78	190	61	110	18067	136657	2152	41878	55083	105075	110768	75691	75806	9785	9824	39378	2511	27080	40097	23429
2.09_277.09	gamma-Glutamylmethionine	[M-H]-	1	RQNSKRXMANOPQY-BQBZGAKWSA-N	277.086	ESI neg	2.087	12	56	179	1120	340	120	413	1929	527	477	2539	1448	5203	6964	1504	658	2468	38	21	13	22	6	8	6	6	37	844	1097	12	490	956	395	365	157	232	64	167	178	252	954	2972	314
2.05_309.11	gamma-Glutamyltyrosine	[M-H]-	1	VVLXCWVSSLFQDS-QWRGUYRKSA-N	309.109	ESI neg	2.05	14	838	8123	8931	5893	1321	9936	594	129	3215	2741	4977	7247	7357	324	5824	23069	302	6	9	9	8	9	6	6	6	7462	22666	382	5335	10144	15165	14690	11492	19319	2929	3392	9272	830	9745	7924	5177
0.78_153.02	Gentisinic acid	[M-H]-	3	WXTMDXOMEHJXQO-UHFFFAOYSA-N	153.019	ESI neg	0.782	142	1138	204	5386	855	970	105	1830	240	156	101	217	791	2929	1074	422	573	159	172	359	177	160	159	97	71	153	370	358	346	1544	775	619	534	1149	236	264	666	150	319	566	15419	108
0.23_169.12	Geranic acid	[M+H]+	3	ZHYZQXUYZJNEHD-VQHVLOKHSA-N	169.12	ESI pos	0.227	2449	4609	4727	3015	3798	2562	6174	3371	3653	2569	3773	5449	5651	4878	6093	4563	4043	3923	4459	2923	3229	2890	3089	2145	4596	2347	3948	1526	4091	3787	3471	6133	5506	3961	3212	3396	2684	3633	3460	2455	3121	3951
0.52_345.13	Gibberellic acid	[M-H]-	3	IXORZMNAPKEEDV-OBDJNFEBSA-N	345.134	ESI neg	0.516	9	13	155	101	106	43	57	154	13	7	21	431	51	1323	13	87	519	7	7	7	7		22	7	9	7	34	193	16	80	87	302	204	192	7	15	60	18	150	141	234	44
0.33_491.23	Glimepiride	[M+H]+	3	WIGIZIANZCJQQY-UHFFFAOYSA-N	491.231	ESI pos	0.328	343	176	188	144	163	187	234	221	160	255	166	79	112	3110	119	155	2321	206	421	358	112	295	240	298	180	132	216	123	216	191	227	160	182	135	157	317	175	137	231	226	194	228
2.14_218.12	Gln-Ala	[M+H]+	2	FAQVCWVVIYYWRR-WHFBIAKZSA-N	218.123	ESI pos	2.137	211	3906	1024	2972	14437	2405	7743	9261	2092	4631	1269	12753	8764	5830	1149	9093	15915	4226	295	178	191	142	213	192	222	402	2173	5347	3088	852	10069	3373	3066	7970	1633	1333	508	4829	6496	955	7780	730
2.27_260.09	Gln-Asp	[M-H]-	2	SSHIXEILTLPAQT-WHFBIAKZSA-N	260.089	ESI neg	2.268	15	552	2495	3519	5363	266	2322	1334	135	2512	6292	234	1687	1895	271	1467	2910	208	12	32	50	28	9	14	15	39	2813	2256	86	1061	2396	1654	1760	1784	8707	286	517	1186	290	1737	5603	1230
2.30_273.12	Gln-Gln	[M-H]-	2	LOJYQMFIIJVETK-RITPCOANSA-N	273.12	ESI neg	2.304	7	589	3736	690	1911	2116	1501	621	1011	18283	2443	488	704	1613	1166	7460	1825	508	7	53	24	7	55	19	7	10	4574	2061	941	1153	3764	309	551	4159	8594	2632	2638	6748	1369	4772	10182	4506
2.24_202.08	Gln-Gly	[M-H]-	2	JEFZIKRIDLHOIF-BYPYZUCNSA-N	202.084	ESI neg	2.237		233	10832	2315	2995	2463	15813	1106	98	4048	5883	1044	974	2591	580	7582	7773	472	22	33	6	6	24	10	16	31	3132	2750	452	1923	10941	5408	1052	7609	13562	3732	4518	3408	3379	12285	14087	41690
1.91_258.15	Gln-Leu	[M-H]-	2	ARPVSMCNIDAQBO-SFYZADRCSA-N	258.147	ESI neg	1.905	10	763	881	4736	4942	720	2969	926	163	688	3276	1567	3480	7133	164	3526	17596	232	8	9	6	6	6		6	6	954	1820	567	816	2133	1393	1515	2764	2259	245	434	2694	303	922	2171	918
2.13_244.13	Gln-Pro	[M+H]+	2	NJMYZEJORPYOTO-BQBZGAKWSA-N	244.128	ESI pos	2.128	132	12439	59541	50801	15517	165789	385194	81359	9902	32701	125204	58903	11055	15397	58008	52071	38229	20519	131	345	515	380	212	243	291	476	8769	174717	9103	25031	41019	38696	33493	198182	21514	92053	151117	20342	96370	135625	17997	321449
2.00_246.14	Gln-Val	[M+H]+	2	MRVYVEQPNDSWLH-XPUUQOCRSA-N	246.144	ESI pos	1.995	20	1781	17222	18024	12712	5249	10472	1404	479	5152	9513	6181	16134	19501	491	15156	41293	1063	33	58	59	30	41	6	44	92	5480	22076	2763	18093	17988	25020	23557	18120	9031	4310	8199	9266	3826	5237	15222	18843
2.46_304.16	Glu-Arg	[M+H]+	2	MPZWMIIOPAPAKE-RQJHMYQMSA-N	304.159	ESI pos	2.455	181	4992	9391	7132	7442	3580	24878	2737	555	4820	4728	7136	7579	6406	2702	11770	10477	4394	172	317	211	164	329	106	203	223	5394	15712	2203	4969	16021	20367	25715	12804	10806	3577	1357	3119	803	6714	6848	2592
2.27_276.12	Glu-Gln	[M+H]+	1	MGHKSHCBDXNTHX-UHFFFAOYSA-N	276.116	ESI pos	2.268	137	3130	9955	3738	6733	5403	3654	8247	4024	4494	20720	475	3782	9330	9542	9342	2414	1206	111	288	592	280	306	131	149	236	7819	14135	615	5723	19421	3081	2776	18563	35373	6647	1591	4901	558	13964	18560	5265
2.48_433.20	Glu-Glu-Arg	[M+H]+	2	ILGFBUGLBSAQQB-UHFFFAOYSA-N	433.201	ESI pos	2.477	78	995	8971	3239	1449	3336	2891	6112	243	848	2310	2685	1578	1673	944	7062	8400	659	97	210	238	50	159	19	53	295	2364	15443	346	1381	2651	6319	10388	3692	4780	684	1568	5291	608	5677	2847	3881
2.33_205.08	Glu-Gly	[M+H]+	2	IEFJWDNGDZAYNZ-UHFFFAOYSA-N	205.081	ESI pos	2.331	765	709	1394	1851	1702	874	1245	1551	885	1190	7006	903	2047	3196	1241	1917	1328	685	844	890	638	639	940	849	1127	813	1899	3616	770	2260	2986	1151	1242	1135	2555	628	1226	1055	1222	2498	1738	1813
2.25_417.24	Glu-Ile-Arg	[M+H]+	2	QIQABBIDHGQXGA-UHFFFAOYSA-N	417.241	ESI pos	2.246	335	3401	23573	20565	28315	7637	9351	3724	1581	1878	5892	39336	20989	47820	2366	17702	58443	3832	145	545	354	259	333	145	406	55	4756	17131	5019	9186	2363	5664	5154	10949	2767	990	3885	4783	4209	5832	6047	9265
2.47_274.14	Glu-Lys	[M-H]-	2	BBBXWRGITSUJPB-HTQZYQBOSA-N	274.14	ESI neg	2.466	51	634	8730	4244	5129	771	6902	874	431	2264	3327	1572	2582	5067	1062	3492	5862	727	30	52	59	53	78	16	23	33	3801	6596	192	2709	6148	4812	6392	3851	2930	1121	3860	1600	2027	3466	3220	2433
1.94_293.11	Glu-Phe	[M-H]-	2	XMBSYZWANAQXEV-GHMZBOCLSA-N	293.114	ESI neg	1.94	6	241	1602	5046	2327	659	3082	135	50	909	918	3120	1933	1406	67	2050	19444	149	9	16	12	12		6	6	6	924	4892	146	2236	2256	4714	4568	5510	2852	1119	874	1510	161	1408	1616	895
2.22_249.11	Glu-Thr	[M+H]+	1	JSIQVRIXMINMTA-ZDLURKLDSA-N	249.109	ESI pos	2.222	76	405	1858	2829	5296	1065	2693	591	311	728	1309	1081	5087	6041	521	3648	6372	371	102	81	86	95	140	58	48	94	3926	5146	632	3441	723	7368	5860	11082	1534	2741	613	963	128	2327	1991	1651
2.47_405.21	Glu-Thr-Arg	[M+H]+	2	TWYSSILQABLLME-UHFFFAOYSA-N	405.209	ESI pos	2.467	89	812	1773	2518	6709	527	1694	1229	174	479	2315	1237	2257	4583	298	2628	7409	514	58	141	95	101	82	36	74	75	958	1749	568	925	981	1542	1893	2234	1732	303	170	1790	257	1896	1165	1318
2.35_375.23	Glu-Val-Lys	[M+H]+	2	ZYRXTRTUCAVNBQ-UHFFFAOYSA-N	375.226	ESI pos	2.346	143	2133	9495	5253	14706	2794	3297	1735	869	1627	6526	5768	7052	17221	652	3890	12981	4653	127	230	128	194	228	97	120	102	2227	2891	1349	3257	2804	2390	2811	3973	6735	957	19442	4800	18014	3169	3974	5263
1.85_392.18	Glu-Val-Phe	[M-H]-	3	FVGOGEGGQLNZGH-DZKIICNBSA-N	392.18	ESI neg	1.85		27	1579	1002	1388	199	432	145	56	156	1639	1260	787	2621	133	915	3192	227	6	6			6	9	6		308	4826	103	604	326	626	641	672	364	96	596	328	178	489	464	165
1.96_179.06	Gluconolactone	[M+H]+	3	PHOQVHQSTUBQQK-SQOUGZDYSA-N	179.058	ESI pos	1.962	12741	1146	947	16	268	311	47	389	855	759	47	910	286	298	661	50	132	963	10449	9639	9882	9074	11445	11418	8689	12254	666	115	275	142	212	21	85	452	316	479	169	233	602	231	204	110
2.40_258.04	Glucosamine-6-phosphate	[M-H]-	3	XHMJOUIAFHJHBW-UKFBFLRUSA-N	258.036	ESI neg	2.404	33	238	106	758	1366	24	138	261	27	47	611	56	113	126	286	994	266	402	39	16	19	17	18	9	36	62	48	577	20	163	58	29	15	263	101	275	34	298	51	27	48	524
1.87_179.06	Glucose	[M-H]-	3	GZCGUPFRVQAUEE-SLPGGIOYSA-N	179.057	ESI neg	1.873	12703	188	1540	189	169	190	827	2861	54	100	285	64	256	3322	702	70	15072	4730	12111	3547	10345	11128	12963	4691	9579	5201	95	75	43	35	323	3531	780	197	9129	47	273	50	289	50	376	448
2.41_259.02	Glucose-6-phosphate	[M-H]-	1	NBSCHQHZLSJFNQ-GASJEMHNSA-N	259.021	ESI neg	2.41	19	93	123	581	173	116	154	916	135	116	315	280	373	795	266	770	389	752	309	238	49	78	29	68	48	51	51	205	164	126	146	108	305	181	893	33	106	361	58	96	325	703
2.15_146.05	Glutamic acid	[M-H]-	1	WHUUTDBJXJRKMK-VKHMYHEASA-N	146.046	ESI neg	2.149	14694	149388	85825	106903	399192	29840	372372	144464	28788	87844	308161	44044	68335	325681	132169	113065	181085	36766	14581	21703	11565	20772	15619	19869	10912	15755	95301	300636	4991	144111	207728	167378	168508	20147	967836	85801	62639	80669	39536	169086	139775	281776
2.10_145.06	Glutamine	[M-H]-	3	ZDXPYRJPNDTMRX-VKHMYHEASA-N	145.063	ESI neg	2.098	4180	4183	85524	63484	12439	26400	89579	155380	22514	26830	97080	17495	16227	167219	127194	57317	56415	9028	6030	8487	4247	7915	6473	11324	4552	9510	58627	95161	696	40404	66952	5100	5552	6306	14825	1838	71363	7773	49639	199893	38653	107205
0.86_131.04	Glutaric acid	[M-H]-	3	JFCQEDHGNNZCLN-UHFFFAOYSA-N	131.035	ESI neg	0.865	77	56	101	90	139	74	141	201	64	115	98	138	100	151	70	122	170	68	82	62	27	51	58	96	79	94	203	257	95	109	124	100	132	170	1463	72	78	88	134	104	114	107
2.43_308.09	Glutathione (reduced)	[M+H]+	3	RWSXRVCMGQZWBV-WDSKDSINSA-N	308.093	ESI pos	2.427	7	33	15		58		17	23	7	10	18	12	19	28	11	40	18	7	7	7	7	7	7	13	7	7	10	7	17	10	26	14	18	18	41	16		10	21	15	26	23
2.45_232.14	Gly-Arg	[M+H]+	2	JLXVRFDTDUGQEE-YFKPBYRVSA-N	232.139	ESI pos	2.446	264	2043	52302	3089	5515	2544	10978	796	331	1171	2673	2796	4973	6077	1639	6690	5814	6951	326	368	245	249	433	321	267	434	2802	5231	3782	2671	3241	4820	5717	4686	2079	1099	4337	2598	6851	2061	4162	1932
2.27_191.07	Gly-Asp	[M+H]+	2	SCCPDJAQCXWPTF-VKHMYHEASA-N	191.066	ESI pos	2.273	121	1564	5845	4063	4464	637	2698	2320	551	1008	5286	398	1931	2824	689	2283	1868	268	63	87	72	120	59	73	48	111	3989	1877	73	5241	4614	4756	4780	1550	6112	899	1280	830	393	4147	3152	4424
2.25_203.07	Gly-Glu	[M-H]-	2	IEFJWDNGDZAYNZ-UHFFFAOYSA-N	203.066	ESI neg	2.253	70	3012	2623	5515	16716	873	10319	1632	556	4068	11364	3219	4061	10693	1360	3176	9999	748	83	71	91	141	142	91	51	65	2523	5298	227	3426	8451	5359	5955	4549	24267	1228	4800	6753	4285	6611	4991	7405
2.33_190.08	Gly-Gly-Gly	[M+H]+	3	XKUKSGPZAADMRA-UHFFFAOYSA-N	190.082	ESI pos	2.333	17	246	871	764	4837	426	2247	349	47	122	2992	463	353	1215	562	649	895	65	15	21	16	27	42	21	13	22	130	2084	53	1394	1205	1109	1282	493	1105	187	1083	245	747	1556	851	2880
2.43_213.10	Gly-His	[M+H]+	2	YIWFXZNIBQBFHR-ZCFIWIBFSA-N	213.095	ESI pos	2.429	121	799	5813	1824	10920	1990	8583	1156	544	3402	4309	1312	3990	2561	1577	3773	8599	6683	103	434	223	177	297	215	205	228	5653	7726	355	5946	8704	3844	4337	10523	3400	955	2538	1373	4807	6704	5364	10266
1.91_187.11	Gly-Ile	[M-H]-	1	KGVHCTWYMPWEGN-UHFFFAOYSA-N	187.109	ESI neg	1.913	3	3986	15780	38195	38798	9505	27259	2396	468	4848	14040	16241	17529	27667	840	20788	173188	2292		18	6	36	25	12	27	6	9501	41029	2556	12174	21281	42257	50466	31782	12039	5816	11785	12983	9024	7923	20028	14638
2.24_317.22	Gly-Ile-Lys	[M+H]+	2	ITZOBNKQDZEOCE-UHFFFAOYSA-N	317.219	ESI pos	2.237	16	622	2162	9136	30020	1251	2439	2165	273	1121	5529	5419	11448	15275	347	4271	27504	424	13	27	23	26	22	37	28	15	1715	735	1047	1558	1907	1503	1694	2647	1734	401	2607	2205	515	1376	2507	841
2.20_345.22	Gly-Leu-Arg	[M+H]+	2	NSTUFLGQJCOCDL-UHFFFAOYSA-N	345.223	ESI pos	2.202	63	4358	10401	18986	35689	2201	4288	2528	489	1443	5723	27963	22888	17124	600	5037	28886	1459	61	105	110	118	67	65	62	36	2251	2550	1181	2523	1491	2490	3521	6134	3217	315	1111	1961	20163	2117	3190	1313
2.46_202.12	Gly-Lys	[M-H]-	2	IKAIKUBBJHFNBZ-LURJTMIESA-N	202.119	ESI neg	2.458	6	131	6808	567	3821	180	1319	80	24	210	544	808	609	748	90	956	2372	77	16	15	12	14	16	18	10	24	647	858	244	1212	941	896	998	3185	353	135	267	260	92	1116	846	573
1.87_221.09	Gly-Phe	[M-H]-	2	JBCLFWXMTIKCCB-SECBINFHSA-N	221.094	ESI neg	1.869	6	1736	9500	9281	16080	2113	15120	5437	21	2850	4991	5575	5261	7900	571	6824	31061	930	14	9		6	12	23	6	8	2316	21771	401	4110	6225	8941	10264	8952	7254	2360	5466	4381	13919	2923	6237	6887
2.10_171.08	Gly-Pro	[M-H]-	2	KZNQNBZMBZJQJO-YFKPBYRVSA-N	171.078	ESI neg	2.098	21	1567	10363	14876	3652	3494	23871	15782	1134	7984	38960	1763	1566	5599	1593	11371	2246	1614	23	42	31	23	53	44	16	52	1120	22182	396	8920	10776	3705	3469	1571	15671	14750	12256	2058	9165	26929	2828	26191
2.11_173.09	Gly-Pro	[M+H]+	1	KZNQNBZMBZJQJO-UHFFFAOYSA-N	173.091	ESI pos	2.106	6076	13988	54849	94317	30830	23286	203117	98690	9386	53357	285539	12242	15754	33959	9305	73491	11421	14360	5367	2224	1825	2052	6200	2540	1984	1904	8696	129885	3490	65353	77019	34677	32685	13343	111808	122510	79439	14945	51436	153781	25749	142667
2.48_319.17	Gly-Ser-Arg	[M+H]+	2	YOBGUCWZPXJHTN-UHFFFAOYSA-N	319.17	ESI pos	2.481	154	755	3740	20395	1714	10423	1071	2575	2266	4992	22087	7294	2056	3434	54638	5845	16971	242	140	887	670	183	209	175	646	579	10420	9175	382	610	742	5855	6013	960	1144	286	8282	3179	776	3824	1173	1975
2.21_175.07	Gly-Thr	[M-H]-	2	OLIFSFOFKGKIRH-WUJLRWPWSA-N	175.071	ESI neg	2.209	10	1135	4046	1648	6780	720	3107	297	78	826	2859	1958	2630	4155	260	2571	10164	95	16	10	6	4	18	21	20	22	1392	3291	327	1682	3727	2832	2836	2169	2652	307	933	1995	3505	1292	2238	2142
1.99_237.09	Gly-Tyr	[M-H]-	1	XBGGUPMXALFZOT-VIFPVBQESA-N	237.089	ESI neg	1.986	11	1096	24335	3297	7070	5136	7687	360	150	2114	3199	2785	3775	3364	598	6021	10400	6498	11	26	45	70	55	43	48	37	3828	37852	271	2525	8683	6250	6188	4745	1696	2080	11270	1805	15326	2602	6880	14407
1.96_308.13	Gly-Tyr-Ala	[M-H]-	3	UIQGJYUEQDOODF-KWQFWETISA-N	308.126	ESI neg	1.96	6	180	1258	1530	13280	243	873	580	48	1185	4318	1183	3199	12908	77	3365	13350	148	18	16	14	10	12	31	10	30	201	747	154	469	963	467	451	1115	1183	32	163	3339	278	437	2062	1419
1.95_173.09	Gly-Val	[M-H]-	3	STKYPAFSDFAEPH-UHFFFAOYSA-N	173.094	ESI neg	1.95	27	2441	11520	12330	50192	1778	21442	1576	187	3575	8183	10835	9346	22353	723	8430	62538	755	38	14	29	28	32	91	36	34	3930	22390	646	5187	9584	17632	16542	17153	8869	4000	2862	6449	1410	4988	8752	5955
1.92_89.02	Glyceraldehyde	[M-H]-	3	MNQZXJOMYWMBOU-UHFFFAOYSA-N	89.0241	ESI neg	1.924	13307	370	884	1582	1568	1211	2521	4338	234	357	665	398	598	1157	743	991	1479	1255	10948	11474	13776	18392	12697	18378	9618	14792	250	757	365	654	252	507	627	810	669	503	667	403	1745	422	979	639
1.96_105.02	Glyceric acid	[M-H]-	3	RBNPOMFGQQGHHO-UWTATZPHSA-N	105.018	ESI neg	1.957	81	34	636	185	1062	185	647	904	141	264	345	257	203	9887	694	196	856	71	143	127	50	82	115	137	79	95	295	863	52	1090	182	98	103	1677	228	34	33	152	381	686	289	356
0.22_488.39	Glycerol tricaprylate	[M+NH4]+	2	VLPFTAMPNXLGLX-UHFFFAOYSA-N	488.39	ESI pos	0.221	897	1005	883	1156	2011	5256	2133	691	1904	990	1157	1467	1686	2792	1075	1007	2764	901	1165	1603	2063	726	1005	1277	1400	1507	1743	951	717	1328	1420	1219	895	2728	1193	802	1057	1042	1908	1682	2020	3201
2.12_280.09_2.12_258.11	Glycerophosphocholine	[M+Na]+_[M+H]+	2	SUHOQUVVVLNYQR-MRVPVSSYSA-N	280.091_258.1096	ESI pos	2.116	65818	16258	3528	11240	44618	4212	6859	4520	3632	2474	32259	3464	13348	69743	12696	36765	6597	15292	48331	5136	49610	28087	11144	4080	28894	202451	1968	20546	2953	6142	4467	4383	4391	8520	95623	2425	4547	3312	3445	4828	10150	24063
2.04_76.04	Glycine	[M+H]+	3	DHMQDGOQFOQNFH-UHFFFAOYSA-N	76.0389	ESI pos	2.044	84	2002	903	3279	3489	1173	1469	2404	1002	2203	4421	717	2667	3000	3230	2894	1575	413	100	154	149	171	108	146	93	121	2845	5585	31	1597	4982	2487	2794	986	5492	1854	2564	2746	1054	3705	2837	1074
0.34_285.08	Glycitein	[M+H]+	3	DXYUAIFZCFRPTH-UHFFFAOYSA-N	285.078	ESI pos	0.338	27	102	24	28	50	27	27	70	28	95	29	24	63	500	33	37	82	10	72	16	117	27	18		40	29	20	49	175	31	10	44	55	69	80	392	89	16	52	38	10	86
1.85_75.01	Glycolic acid	[M-H]-	3	AEMRFAOFKBGASW-UHFFFAOYSA-N	75.0087	ESI neg	1.849	451	329	468	830	1246	186	713	641	76	419	994	689	471	1386	268	749	1152	244	320	240	357	267	424	264	262	337	437	3039	335	338	437	1255	1112	442	1845	302	387	512	440	853	793	551
1.52_60.06	Guanidine	[M+H]+	2	ZRALSGWEFCBTJO-UHFFFAOYSA-N	60.0558	ESI pos	1.524	7518	7095	5572	6726	10610	5782	7697	15346	6653	6148	11737	7074	7798	13143	7622	8006	7741	6790	6066	9262	6594	7559	6131	6459	4094	5285	10240	9337	7293	6215	8037	7740	6663	6237	7345	14809	6243	4821	5905	9019	5633	9354
1.60_150.04	Guanine	[M-H]-	3	UYTPUPDQBNUYGX-UHFFFAOYSA-N	150.043	ESI neg	1.601	6	981	497	1321	2870	730	1802	2805	160	1221	2821	669	988	748	457	2073	1842	326	8	29		6	8	15	6	6	622	2852	783	397	421	2980	2936	698	99	336	387	694	309	606	444	315
1.78_282.08	Guanosine	[M-H]-	1	NYHBQMYGNKIUIF-UUOKFMHZSA-N	282.085	ESI neg	1.781	23	802	516	2202	1340	717	4804	3271	374	1680	4818	383	2284	1138	208	3879	2507	414	95	136	63	88	19	20	6	79	300	229	389	247	285	848	873	211	61	394	173	1184	248	281	690	118
2.04_344.04	Guanosine-3',5'-cyclic monophosphate	[M-H]-	3	ZOOGRGPOEVQQDX-UUOKFMHZSA-N	344.037	ESI neg	2.042	264	250	671	1938	2375	783	4369	664	108	214	3019	157	927	433	49	951	917	66	452	360	14	307	32	329	344	503	438	314	114	487	555	1089	1009	1128	120	139	153	667	151	421	776	585
2.38_362.05	Guanosine-5'-monophosphate	[M-H]-	3	RQFCJASXJCIDSX-UUOKFMHZSA-N	362.049	ESI neg	2.378	37	334	699	4022	665	390	1282	73	84	166	591	288	1815	318	26	926	616	72	10	93	238	88	9	6	136	185	28	41	238	20	29	41	41	461	59	14	19	43	39	36	355	17
2.38_276.12	H-gamma-glutamyl-glutamine	[M+H]+	3	JBFYFLXEJFQWMU-WDSKDSINSA-N	276.117	ESI pos	2.377	14	666	944	819	364	365	771	1997	381	497	1248	354	823	789	782	971	381	102	13	42	53	32	29	27	48	67	840	1027	133	1344	1949	789	841	741	2138	253	508	662	521	2221	1437	670
0.27_284.33	Hexadecyltrimethylammonium	[M]+	2	RLGQACBPNDBWTB-UHFFFAOYSA-N	284.332	ESI pos	0.27	4545	2589	2483	3493	4852	2300	28359	7457	4116	14335	2927	1584	7320	9330	4354	1747	9108	2376	2103	3133	3487	3409	2291	5868	2854	2202	4227	1875	1530	2528	3468	4476	9005	3329	5026	2630	2060	4117	4781	2451	4244	8130
0.52_170.08_0.52_188.09	Hexanoic acid, 5-(acetylamino)-4-oxo-	[M+H-H2O]+_[M+H]+	2	QSRUAKBTZTXXLM-UHFFFAOYSA-N	170.0804_188.0906	ESI pos	0.5195	58	526	497	1512	2784	142	11319	30507	96	337	984	188	1752	979	222	1243	2820	165	109	188	166	208	133	126	197	183	49	5044	497	400	246	667	1015	1814	2135	334	22758	1000	188	555	595	159
1.26_260.18	Hexanoyl-L-carnitine	[M+H]+	2	VVPRQWTYSNDTEA-LLVKDONJSA-N	260.183	ESI pos	1.261	1039	157	1118	545	184	436	321	2550	301	59	100	10234	129	154	2004	516	612	3125	1314	1631	788	1136	1769	2653	1057	1756	77	1436	479	199	81	870	749	907	579	775	222	108	3572	107	567	585
2.13_162.08	Hexosamine	[M+H-H2O]+	4		162.077	ESI pos	2.127	529	1760	2279	4228	3770	3101	12968	20129	517	1702	1690	294	2814	3388	1354	2796	1314	1957	891	1001	652	907	809	1391	856	1097	687	460	287	965	492	728	728	422	1218	1743	515	2624	164	507	10407	578
2.54_355.21	His-Ala-Lys	[M+H]+	2	VCDNHBNNPCDBKV-UHFFFAOYSA-N	355.209	ESI pos	2.537	148	384	1611	2999	5973	617	1054	657	184	427	1326	1794	3292	3955	79	1641	18451	536	88	1644	150	139	624	119	209	130	685	910	203	468	382	1102	810	618	687	210	222	1345	2976	890	561	790
2.45_270.12	His-Asn	[M+H]+	2	WSDOHRLQDGAOGU-BQBZGAKWSA-N	270.119	ESI pos	2.449	9	363	1133	896	6216	504	2023	276	99	1438	1724	314	3363	3479	332	1957	3571	131	10	18	14	6	10	6	15	20	949	2581	478	1615	3241	2009	2398	2026	2166	476	224	1509	115	1719	3481	789
2.41_284.13	His-Gln	[M+H]+	2	CTCFZNBRZBNKAX-YUMQZZPRSA-N	284.133	ESI pos	2.412	22	1992	25176	4781	18567	5141	13063	949	861	7968	2935	1820	9202	10202	1656	9097	14264	2696	17	322	214	99	99	31	30	205	10657	28254	1185	15066	20643	13030	13872	9504	4519	2648	2438	3051	2517	3583	12406	4492
2.40_285.12	His-Glu	[M+H]+	2	VHOLZZKNEBBHTH-YUMQZZPRSA-N	285.119	ESI pos	2.398	159	8564	23581	17054	15082	13422	60930	16190	7303	37803	30669	2171	34974	39664	11347	25389	25268	9707	80	1369	1385	652	602	139	222	1263	37859	59698	1215	28966	82103	35808	37471	27352	43049	27627	10911	12110	17369	29778	42232	20800
2.37_213.10	His-Gly	[M+H]+	2	LYCVKHSJGDMDLM-LURJTMIESA-N	213.098	ESI pos	2.371	240	3967	68907	12145	50280	33173	54999	1942	4323	33741	22644	14739	28888	12699	10001	24493	94305	60809	210	1885	1489	484	394	354	428	483	48316	113397	761	25068	57301	12315	12799	3496	12934	6922	47626	6834	73349	13266	48005	80729
2.52_293.13	His-His	[M+H]+	2	SGCGMORCWLEJNZ-UWVGGRQHSA-N	293.134	ESI pos	2.52	111	199	13571	1208	1242	2720	2284	1049	120	1065	1200	626	1322	638	327	2313	3583	1410	20	130	1065	108	44	25	19	102	1777	26797	78	2171	4008	3134	4366	272	480	141	4367	289	11692	1840	2692	3267
2.00_269.16	His-Ile	[M+H]+	2	IDXZDKMBEXLFMB-HGNGGELXSA-N	269.159	ESI pos	2	150	19626	32271	30598	43553	17924	36558	3256	2463	13993	23907	49651	42908	111413	2202	26073	347004	9667	108	354	206	181	163	148	146	128	29048	45607	7102	30136	49773	62993	60939	44301	26018	6381	10562	17128	13325	18712	35253	11171
2.55_284.17	His-Lys	[M+H]+	2	CZVQSYNVUHAILZ-UWVGGRQHSA-N	284.169	ESI pos	2.55	124	475	1770	983	12250	578	1851	188	155	389	880	2151	1519	1021	122	2431	6895	124	95	688	218	178	294	75	214	233	1003	2304	371	1326	1989	2636	2326	1379	478	167	653	423	594	1000	1238	577
1.98_303.14	His-Phe	[M+H]+	2	XMAUFHMAAVTODF-STQMWFEESA-N	303.145	ESI pos	1.975	316	3433	4452	5870	4401	5071	4775	1447	870	2844	1279	8059	5580	14652	128	6158	82595	702	165	260	252	225	179	206	201	170	3343	13497	2872	6355	9488	13881	13127	7931	2234	776	3036	3918	3458	1913	5667	1545
2.28_251.12	His-Pro	[M-H]-	2	LNCFUHAPNTYMJB-IUCAKERBSA-N	251.115	ESI neg	2.281	8	246	4808	1864	269	898	1682	2292	124	2070	13299	457	347	53	39	1503	649	66	10	10	16	6	14	10	6	20	49	1037	104	489	1121	385	469	128	1558	2417	1203	508	641	8266	135	7717
2.41_243.11	His-Ser	[M+H]+	2	KRBMQYPTDYSENE-BQBZGAKWSA-N	243.109	ESI pos	2.412	210	804	44026	3299	11267	4922	9152	277	429	7430	2364	2575	11125	9380	742	10726	12216	10649	73	407	549	223	146	150	153	257	19394	46689	872	11203	18913	8318	9009	4156	2178	740	17097	2049	42304	5431	20504	18578
2.34_257.12	His-Thr	[M+H]+	2	WRPDZHJNLYNFFT-DTLFHODZSA-N	257.121	ESI pos	2.34	111	3086	8811	6250	21342	4671	8953	1595	612	7315	5169	4992	7938	14173	990	17712	17700	2672	67	239	896	161	204	212	147	224	6400	12184	1502	6716	10032	9084	9608	9923	8310	1901	2749	4937	1733	6784	12969	8731
2.14_319.14	His-Tyr	[M+H]+	2	HTOOKGDPMXSJSY-STQMWFEESA-N	319.14	ESI pos	2.14	824	3716	4561	6056	4876	5530	10625	2452	1491	5231	5214	2329	6928	8961	636	7068	17480	1613	1182	1237	1602	977	798	1434	557	766	7457	11483	4157	5328	20484	12997	11176	4310	3655	2399	2470	7307	1985	5200	10568	2888
2.12_255.14	His-Val	[M+H]+	2	VLDVBZICYBVQHB-IUCAKERBSA-N	255.144	ESI pos	2.119	222	7758	37175	44639	185869	15840	36949	4081	8572	8644	22115	191465	60250	129346	3785	25272	400271	9485	236	2109	398	221	486	408	757	367	26354	56479	5434	22873	39799	60982	56376	58631	28668	3909	6929	22628	6481	17021	31374	12021
1.99_112.09	Histamine	[M+H]+	1	NTYJJOPFIAHURM-UHFFFAOYSA-N	112.087	ESI pos	1.992	1139	2585	18942	3346	23173	43914	8980	2505	1688	8503	17404	1774	3903	5577	6273	16057	1080	1231	836	430	734	1505	380	3607	1554	657	7690	74528	2322	1192	5827	4358	4124	19640	30376	3719	4238	27045	862	5493	8647	301
2.31_156.08	Histidine	[M+H]+	1	HNDVDQJCIGZPNO-YFKPBYRVSA-N	156.076	ESI pos	2.309	11580	106435	165157	104862	239752	115294	437421	272436	77588	94889	84930	102126	115560	306935	311363	92253	170234	150468	12682	29116	24598	16188	18086	18893	16700	25305	124927	408269	5899	142324	293657	159894	179880	115867	25492	250244	158476	16186	83928	315891	14878	163273
0.32_201.16	HMBA	[M+H]+	3	BNQSTAOJRULKNX-UHFFFAOYSA-N	201.157	ESI pos	0.316	94	784	627	1640	2077	889	956	504	482	481	1298	746	2630	1757	270	1784	2765	440	105	248	410	235	155	189	324	201	1879	1857	608	340	1974	1249	986	2037	1017	287	852	1851	3587	725	2955	2276
1.97_136.05	Homocysteine	[M+H]+	3	FFFHZYDWPBMWHY-VKHMYHEASA-N	136.047	ESI pos	1.965	9976	1044	7003	425	2110	772	1689	2150	694	742	262	8139	1036	7269	3643	726	622	2899	14939	16893	8531	10956	12313	18688	8419	15922	2275	2916	1267	1268	1418	920	967	1881	894	548	732	177	4943	2430	5483	2222
0.99_167.03	Homogentisic acid	[M-H]-	2	IGMNYECMUMZDDF-UHFFFAOYSA-N	167.034	ESI neg	0.992	85	171	61	86	64	74	60	63	71	96	91	47	63	62	61	67	68	74	87	84	54	111	73	107	67	86	57	53	95	46	74	2881	2406	3949	59	993	80	66	63	66	71	58
0.36_181.05	Homovanillic acid	[M-H]-	3	QRMZSPFSDQBLIX-UHFFFAOYSA-N	181.049	ESI neg	0.359	215	163	14	114	195	40	97	426	20	133	19	9	23	41	18	67	389	84	43	39	90	98	23	66	71	39	74	766	145	188	71	94	50	230	211	66	79	46	18	203	95	97
1.54_336.18	Hydroxychloroquine	[M+H]+	2	XXSMGPRMXLTPCZ-UHFFFAOYSA-N	336.181	ESI pos	1.543	970	705	724	877	988	842	1160	856	846	780	855	613	872	900	738	705	745	1018	824	1089	788	794	942	1088	744	879	910	882	639	814	1065	977	872	873	878	556	639	704	971	858	1099	870
0.31_188.07	Hydroxymetronidazole	[M+H]+	2	AEHPOYAOLCAMIU-UHFFFAOYSA-N	188.068	ESI pos	0.309		102	36	155	327	48	32	40	35	123	114	38	124	129	23	138	146	75	115	423			9		31		29	51	21	48	90	101	81	177	18		11	521	267	46	54	146
1.32_247.14	Hypaphorine	[M+H]+	2	AOHCBEAZXHZMOR-UHFFFAOYSA-N	247.143	ESI pos	1.325	261	1231	5713	7562	1209	2858	2660	978	1633	1988	5196	37846	24435	8898	8155	11901	11095	533	595	500	226	1088	783	1076	546	828	12089	5391	9122	882	24630	19377	18599	19620	1548	605	18001	1785	3965	11044	11150	13187
1.40_463.09	Hyperoside	[M-H]-	3	OVSQVDMCBVZWGM-DTGCRPNFSA-N	463.087	ESI neg	1.398	7		27	8	38	6	7	18	5	9	20	18	20	26	6	14	16	7	5	5	11	7	6	6	10	5	21	12	7	26	29	11	22	9	8		16	15	16	6	10	9
1.21_135.03	Hypoxanthine	[M-H]-	1	FDGQSTZJBFJUBT-UHFFFAOYSA-N	135.031	ESI neg	1.213	6690	35472	29845	70879	274430	14561	68235	33590	4136	23824	136714	34365	53670	147609	20908	79617	103149	6996	14594	23582	5347	15836	10944	26391	6908	12709	36670	66017	8562	33160	37020	55245	63315	40264	22405	4380	21370	25692	15186	43304	42799	52991
1.96_247.13	Ile-Asp	[M+H]+	2	WKXVAXOSIPTXEC-HAFWLYHUSA-N	247.128	ESI pos	1.958	244	2674	18455	30331	39580	6495	13327	4884	775	10702	40530	6120	21271	15532	1454	27225	39684	1238	163	202	311	174	251	271	233	404	19641	54631	1457	20873	56670	54089	50091	36372	35788	9280	7476	19531	1775	18974	28167	17916
1.97_258.15	Ile-Gln	[M-H]-	2	CNPNWGHRMBQHBZ-ACLDMZEESA-N	258.146	ESI neg	1.971	10	1600	20617	24114	14125	4343	26009	446	183	5362	3945	6713	21951	30059	182	19356	73700	404	10	12	6	6	14	9	6	8	9647	43812	2732	15858	12394	35077	36992	28160	8291	1259	8338	14080	4388	7535	14815	10754
1.77_300.19	Ile-Gly-Ile	[M-H]-	2	MQFGXJNSUJTXDT-UHFFFAOYSA-N	300.193	ESI neg	1.769	6	136	1289	1934	6984	191	606	318	82	217	1867	2697	2310	5923	36	1329	7309	30	6	6	6	6	6	6	6	6	393	332	169	441	361	223	238	494	450	82	168	724	112	329	556	283
2.15_269.16	Ile-His	[M+H]+	2	QNBYCZTZNOVDMI-FXBDTBDDSA-N	269.159	ESI pos	2.149	198	710	10100	10934	5343	4009	14203	272	533	5010	1213	13261	14699	8587	265	16684	79956	409	139	362	346	139	144	131	196	159	9243	27936	5028	12892	17864	29154	32201	18330	2143	797	4827	11409	2699	4269	24522	5192
1.55_245.19	Ile-Ile	[M+H]+	2	BCVIOZZGJNOEQS-AXTSPUMRSA-N	245.185	ESI pos	1.553	28	14735	219474	239136	48944	56195	225659	8538	1872	27610	39923	200083	129742	291968	1478	106473	1248248	15605	20	31	53	27	26	59	73	18	87241	335673	13868	98698	123604	348905	333707	306677	67527	14113	92039	75674	49857	42110	107789	66358
1.54_277.16	Ile-Phe	[M-H]-	2	WMDZARSFSMZOQO-UHTWSYAYSA-N	277.156	ESI neg	1.543	9	333	14549	11282	2528	2469	13583	58	75	1438	1317	10240	5672	9331	22	7774	99630	429	6	6	10	6	12	8	6	9	3216	20712	1112	4902	5751	16524	17354	15475	1649	223	11242	4838	6816	2121	6190	2607
1.81_229.15	Ile-Pro	[M+H]+	2	BBIXOODYWPFNDT-CIUDSAMLSA-N	229.153	ESI pos	1.811	1292	7648	6816	13964	18851	3735	20952	12561	1019	4501	15405	4008	9406	12409	901	14276	5561	1238	1113	1520	1014	1373	1572	2246	941	1979	3537	21014	5653	10325	9227	18321	16353	4987	7213	8780	3273	2964	5057	13272	6284	9672
1.96_217.12	Ile-Ser	[M-H]-	2	TWVKGYNQQAUNRN-ACZMJKKPSA-N	217.12	ESI neg	1.962	54	8738	133282	62897	116574	18922	113922	956	317	20947	9567	40675	50391	98699	644	68536	382879	1074	28	59	42	44	63	118	45	15	31645	120283	5573	60557	38490	136389	131085	120920	12596	11143	125268	35563	74045	49113	74487	139042
1.55_316.16	Ile-Trp	[M-H]-	2	BVRPESWOSNFUCJ-VQISRLSMSA-N	316.165	ESI neg	1.549		88	2008	2629	847	880	2791	31	180	234	315	2742	1887	3220	14	2035	22392	165	8	6	6		15	6		6	801	3760	397	2125	1168	3339	3390	2902	517	58	793	731	613	610	1526	922
1.75_293.15	Ile-Tyr	[M-H]-	2	MUFXDFWAJSPHIQ-BIMULSAOSA-N	293.151	ESI neg	1.751		218	3735	2979	792	723	3034	6	43	894	200	1408	2329	1621	15	3932	11210	144	13	15	6	6	6	22	23	15	1747	2277	796	2115	3318	3091	3069	3914	643	331	1324	1869	1553	493	2290	870
2.11_359.26	Ile-Val-Lys	[M+H]+	2	NJGXXYLPDMMFJB-UHFFFAOYSA-N	359.261	ESI pos	2.11	16	2642	9000	28789	21150	4060	6831	3180	669	3035	7639	9440	34480	42071	399	6283	39270	1343	21	59	6	26	6	36	28	22	7255	2973	2313	6499	6294	5125	6265	4834	4150	844	5432	4020	1690	3966	5166	2926
0.23_263.08	Indarubicin	[M+H]+	1	CRDNMYFJWFXOCH-BUHFOSPRSA-N	263.082	ESI pos	0.232	89	8664	62	32	444	21	66	74	98	32	127	49	857	635	90	126	8524	75	57	13	94	40	106	9269	30	177	195	9	49	220	452	2806	13	84	184	35	279	55	57	15	89	12
0.34_144.05	Indole-3-carboxaldehyde	[M-H]-	3	OLNJUISKUQQNIM-UHFFFAOYSA-N	144.046	ESI neg	0.339	797	1104	275	304	2212	174	876	588	314	2185	1876	363	269	667	184	642	1177	420	1151	1418	1894	1385	1840	2087	1051	1735	992	156	241	366	573	316	302	412	2284	357	579	1721	398	259	303	469
0.28_160.04	Indole-3-carboxylic acid	[M-H]-	3	KMAKOBLIOCQGJP-UHFFFAOYSA-N	160.037	ESI neg	0.283	17	277	12	9	2288	7	41	29	2	47	325	9	10	22	10	27	38	12	34	14	18	6	52	50	24	35	50	36	42	8	30	19	19	21	89	20	11	39	15	15	15	16
0.36_206.08	Indolelactic acid	[M+H]+	3	XGILAAMKEQUXLS-UHFFFAOYSA-N	206.08	ESI pos	0.363	56	78	163	152	422	83	63	204	136	106	207	79	135	226	111	232	213	73	57	51	24	33	68	29	61	14	124	244	104	106	145	224	214	191	88	120	120	136	108	97	74	207
0.34_212.00	Indoxyl sulfate	[M-H]-	1	BXFFHSIDQOFMLE-UHFFFAOYSA-N	212.003	ESI neg	0.34	142	475	265	974	1459	109	445	247	113	294	495	558	1051	547	75	493	1407	484	75	125	105	92	150	146	81	82	279	1913	654	336	813	220	160	526	993	232	817	662	470	500	336	1574
1.59_267.08	Inosine	[M-H]-	1	UGQMRVRMYYASKQ-KQYNXXCUSA-N	267.075	ESI neg	1.594	64	2107	1893	27454	13792	2902	42781	12767	1268	6503	53131	3838	28334	47843	1257	32723	41348	1303	330	521	103	310	99	211	58	437	2295	3867	1154	3590	3981	3864	3671	2840	3662	1116	1093	8503	1091	4397	13920	1660
2.31_347.04	Inosine-5-monophosphate	[M-H]-	3	GRSZFWQUAKGDAV-KQYNXXCUSA-N	347.04	ESI neg	2.305	6	45	58	3430	202	102	1064	126	28	129	304	346	2155	222	67	1385	2384	63	22	22	9	16	21	18	9	21	63	59	38	53	22	46	80	130	255	107	51	176	47	136	242	57
1.92_179.06	Inositol	[M-H]-	3	CDAISMWEOUEBRE-UHFFFAOYSA-N	179.057	ESI neg	1.919	158597	3693	6743	42545	22880	8628	33650	49377	1070	3043	116728	702	3963	10855	6448	10173	15970	4906	158456	150335	161553	213776	157755	231883	122174	212861	1475	6110	1608	4088	17339	6421	4361	4414	48134	2902	6517	2264	19099	8042	38804	19888
0.35_332.22	Ipratropium	[M]+	2	OEXHQOGQTVQTAT-UHFFFAOYSA-N	332.219	ESI pos	0.355	257	249	318	411	137	224	293	108	406	750	328	126	251	990	866	625	276	204	525	133	144	49	260	103	102	154	283	319	357	360	2405	203	183	280	389	461	179	298	233	204	627	952
0.43_87.04	Isobutyric acid	[M-H]-	3	KQNPFQTWMSNSAP-UHFFFAOYSA-N	87.0444	ESI neg	0.429	121	90	78	93	659	54	91	68	17	84	63	139	119	143	69	108	130	52	136	183	99	150	123	236	97	140	79	278	24	137	194	142	124	51	44	50	100	26	184	69	83	111
1.78_130.09	Isoleucine	[M-H]-	1	AGPKZVBTJJNPAG-WHFBIAKZSA-N	130.088	ESI neg	1.779	615	26224	12395	26529	89233	3907	22005	35469	3767	13522	52820	17180	36476	111525	21405	28494	58401	5919	573	975	640	901	645	1462	660	852	16134	62938	12915	12552	38465	35241	37680	8771	62922	10384	13222	24339	7374	32059	11708	27551
1.15_149.05	Isoribose	[M-H]-	3	SRBFZHDQGSBBOR-SOOFDHNKSA-N	149.045	ESI neg	1.154	192	162	178	43	123	241	179	143	148	142	89	189	30	247	370	84	93	233	531	532	138	254	426	833	159	309	43	45	124	356	61	35	17	297	15	176	27	125	221	133	131	69
0.23_370.14	Isradipine	[M-H]-	3	HMJIYCCIJYRONP-UHFFFAOYSA-N	370.142	ESI neg	0.229	531	432	307	286	485	400	597	330	500	574	798	309	207	467	600	548	659	664	515	393	656	426	587	503	331	427	803	317	859	394	949	892	731	427	379	488	402	397	395	298	588	489
0.55_359.20	Itopride	[M+H]+	1	QQQIECGTIMUVDS-UHFFFAOYSA-N	359.197	ESI pos	0.549	410	531	108	452	664	112	144	91	76	201	629	98	157	162	80	574	255	122	78	131	423	419	145	170	164	257	111	586	373	484	184	163	213	152	622	513	471	82	122	496	95	100
0.99_115.04	Ketoisovaleric acid	[M-H]-	3	QHKABHOOEWYVLI-UHFFFAOYSA-N	115.039	ESI neg	0.987	131	2561	2755	2800	9270	1738	31670	4248	1113	2121	3430	2498	2839	9992	784	2817	3944	768	185	242	152	170	317	304	189	154	751	4819	837	7073	3263	3140	2582	5191	259	535	336	1674	1640	1543	4045	5962
1.52_188.04	Kynurenic acid	[M-H]-	3	HCZHHEIFKROPDY-UHFFFAOYSA-N	188.037	ESI neg	1.524	94	1739	114	285	1733	197	119	131	87	86	114	116	102	186	89	118	122	79	127	221	124	155	117	168	99	153	103	255	475	112	118	737	3185	322	423	129	207	121	127	183	151	215
2.28_275.09	L-.gamma.-Glutamyl-L-glutamic acid	[M-H]-	1	OWQDWQKWSLFFFR-WDSKDSINSA-N	275.088	ESI neg	2.281	125	9841	10615	25044	21079	4498	26122	31182	2161	15442	41303	5673	29180	18738	16780	22223	10053	2105	134	77	142	112	133	61	59	162	18172	27664	435	16148	61222	31305	51602	18538	81860	14705	4311	16626	690	44560	32260	20804
2.13_190.12	L-Homocitrulline	[M+H]+	2	XIGSAGMEBXLVJJ-UHFFFAOYSA-N	190.117	ESI pos	2.127	572	2299	195	1200	1270	713	4877	2102	1680	1750	1369	302	2158	894	596	2004	220	629	871	1015	621	645	748	812	521	958	3154	2354	588	290	2111	4969	4713	341	3236	1139	379	371	1093	564	797	450
1.47_117.10	L-Valinamide	[M+H]+	2	XDEHMKQLKPZERH-BYPYZUCNSA-N	117.102	ESI pos	1.466	85	787	124	2517	2055	780	3029	1848	87	852	1301	234	2850	576	162	1326	1738	93	102	67	112	107	88	59	35	66	290	2839	803	162	2461	2004	2377	669	920	3135	420	570	128	101	388	107
0.25_251.14	Lacosamide	[M+H]+	2	VPPJLAIAVCUEMN-GFCCVEGCSA-N	251.139	ESI pos	0.254	1070	509	389	359	794	478	615	440	580	550	304	507	512	713	357	315	483	420	540	1506	794	525	352	1332	403	498	490	293	460	353	352	416	443	626	383	1493	180	605	474	544	369	635
0.34_90.05	Lactamide	[M+H]+	3	SXQFCVDSOLSHOQ-UHFFFAOYSA-N	90.0533	ESI pos	0.342	74	171	105	66	75	194	266	269	256	227	108	128	207	67	184	131	117	187	152	75	75	74	122	211	171	126	178	1371	174	54	181	228	227	160	203	132	175	188	253	230	92	212
2.13_345.14	Lactitol	[M+H]+	1	VQHSOMBJVWLPSR-JVCRWLNRSA-N	345.137	ESI pos	2.129	170	297	114	211	302	151	326	592	161	224	266	90	259	323	277	233	126	96	128	154	233	227	110	96	44	101	305	557	115	174	245	280	301	266	841	271	92	274	98	157	325	166
2.35_546.20	Lacto-N-triaose	[M+H]+	2		546.199	ESI pos	2.346	14	4498	48585	5238	3618	2994	850	2375	195	323	7219	596	2573	9145	1777	4479	2498	351	15	27	16	12	66	50	14	13	3154	24410	1230	12589	301	26962	27141	21951	4137	5848	10389	305	8553	20771	6841	16940
2.14_387.12	Lactose	[M+CHO2]-	2	GUBGYTABKSRVRQ-JMNOBNSJSA-N	387.115	ESI neg	2.139	1168	673	569	776	1738	392	933	1594	631	468	682	167	765	4206	396	633	752	295	3540	3593	2100	1957	3801	4022	1812	4836	205	1769	394	611	341	453	1119	1542	952	361	362	460	607	296	890	197
2.15_341.11	Lactose B	[M-H]-	3	GUBGYTABKSRVRQ-QKKXKWKRSA-N	341.109	ESI neg	2.151	1885	1126	462	637	1057	770	1352	2308	1068	831	484	182	820	14977	800	639	313	604	6021	6124	3786	3505	6168	7183	3197	8019	432	976	675	820	469	802	2127	1591	1576	492	506	269	1941	675	964	1166
0.28_256.01	Lamotrigine	[M+H]+	3	PYZRQGJRPPTADH-UHFFFAOYSA-N	256.015	ESI pos	0.281	609	313	244	191	148	278	345	169	356	188	360	234	300	32	368	350	41	359	652	348	505	478	567	531	591	514	330	175	223	137	234	195	224	266	298	622	467	306	208	188	153	185
0.29_265.15	Laurylsulfuric acid	[M-H]-	2	MOTZDAYCYVMXPC-UHFFFAOYSA-N	265.149	ESI neg	0.292	62002	5499	1331875	334536	2255287	34195	269820	9834	3825	3853	381425	2277874	89143	9850430	221447	36053	4221586	8565	31183	14512	91479	6516	10404	22430	29253	25406	99148	914958	61582	817937	17095	45865	47828	529216	21499	9402	40137	42713	1037148	766200	1693700	1745574
0.24_269.05	Leflunomide	[M-H]-	2	VHOGYURTWQBHIL-UHFFFAOYSA-N	269.054	ESI neg	0.242	114	69	82	39	53	54	20	125	52	54	35	27	27	53	40	88	36	65	101	70	56	43	50	45	67	123	38	25	39	59	42	61	43	177	59	57	73	26	154	59	93	77
2.13_288.20	Leu-Arg	[M+H]+	2	SENJXOPIZNYLHU-RKDXNWHRSA-N	288.201	ESI pos	2.133	243	50375	116142	87927	44507	30468	133281	6180	4316	14612	32643	66489	55877	64020	3960	45461	204153	59947	378	1005	539	190	733	216	348	342	58258	97891	26755	39907	67844	65126	75117	61692	35959	3282	21472	45493	51527	41288	39471	26324
1.99_244.13	Leu-Asn	[M-H]-	2		244.131	ESI neg	1.991	14	1126	19017	19589	22263	3655	15051	1568	321	3321	6602	7817	13115	32152	305	14456	63330	828	16	10	15	9	16	16	6	20	3684	33237	1874	18716	9915	23175	20696	17236	5590	2770	8046	6650	4195	5820	13887	25033
1.98_260.16	Leu-Gln	[M+H]+	2		260.159	ESI pos	1.978	60	2267	19770	23964	12464	5245	15666	621	289	4243	9342	6893	27150	26610	877	25005	57738	945	41	49	100	39	37	45	61	51	11573	37495	3226	18876	17163	40720	45060	34901	8756	1973	6950	14196	4044	6489	14392	8006
1.66_300.19	Leu-Gly-Leu	[M-H]-	2	HYIFFZAQXPUEAU-UHFFFAOYSA-N	300.192	ESI neg	1.655	10	350	894	4212	6801	419	673	590	28	328	1935	544	2642	7351	205	1456	8009	61		6	6			8		6	592	726	278	686	272	450	495	578	433	57	467	734	168	1064	658	454
2.15_267.15	Leu-His	[M-H]-	2	XWOBNBRUDDUEEY-NXEZZACHSA-N	267.148	ESI neg	2.146	6	195	5366	5182	1631	1469	5577	29	62	2653	512	7013	5522	2271	41	5314	45369	107	9	9	20	8	6	18	16	9	3596	8689	2156	5040	6464	6412	9944	1957	677	240	2605	4059	1657	2391	7533	2890
1.55_489.36	Leu-Leu	[2M+H]+	2	LCPYQJIKPJDLLB-ZJUUUORDSA-N	489.363	ESI pos	1.551	5158	3687	8924	3483	3765	4868	4283	3706	3963	3777	3664	3673	6335	11877	4340	5253	187277	4326	4219	4760	4288	4631	4755	4391	3611	4412	5468	7233	3024	4274	6378	17051	11666	13151	4850	3324	4166	3860	5106	4751	6301	4812
2.16_260.19	Leu-Lys	[M+H]+	2	OTXBNHIUIHNGAO-NXEZZACHSA-N	260.194	ESI pos	2.156	186	7371	37852	43188	46463	17121	53986	1145	2317	16121	25565	48077	39432	39732	2632	43865	175341	5628	369	849	390	137	489	139	188	235	28063	75647	16851	30668	70846	54287	66209	42322	26883	7103	12462	26991	10022	20525	35866	17698
1.78_229.15	Leu-Pro	[M+H]+	2	VTJUNIYRYIAIHF-IUCAKERBSA-N	229.154	ESI pos	1.777	4757	9511	10697	15295	18607	5215	39257	12134	2071	8846	16521	13604	10140	14656	3292	11529	30392	2820	4498	5237	3558	4704	5159	7931	3174	7061	4250	31322	4782	7896	12991	12418	10339	6956	11235	11263	6179	6769	5272	19539	13522	20970
1.55_318.18	Leu-Trp	[M+H]+	2	BQVUABVGYYSDCJ-UHFFFAOYSA-N	318.177	ESI pos	1.554	160	475	6053	7361	2689	2442	8087	225	471	723	840	6829	4746	9592	39	4903	63229	373	67	31	138	122	30	26	36	29	2560	11017	1127	6173	3097	10540	10727	8054	1269	532	3024	1746	1819	1819	4667	3669
1.74_130.09	Leucine	[M-H]-	3	ROHFNLRQFUQHCH-YFKPBYRVSA-N	130.088	ESI neg	1.74	1062	32388	16750	20595	163692	5818	21505	24188	6685	10729	34134	22611	24077	63615	14759	22260	79952	5767	1281	1831	1322	1725	1585	2898	1324	1411	16104	31175	11909	13461	25226	21168	22400	13879	36995	12051	11980	17506	4664	18257	9712	19633
0.65_205.08	Levamisole	[M+H]+	3	HLFSDGLLUJUHTE-SNVBAGLBSA-N	205.083	ESI pos	0.65	640	3718	4456	9638	6506	2946	14684	11318	1039	1594	2828	1466	2000	6682	2680	5809	8561	1353	710	912	650	660	681	718	848	808	1110	4084	1611	1951	3268	6784	7874	6898	1929	8490	4278	2964	1179	1042	10030	1152
0.81_342.15	Levosulpiride	[M+H]+	3	BGRJTUBHPOOWDU-NSHDSACASA-N	342.152	ESI pos	0.805	65	59	30	67	111	20	42	33	11	17	82	21	42	38	21	67	30	11	16	35	53	45	11	30	11	23	11	71	43	67	24	47	39	21	101	58	74	23	15	81	40	55
0.28_235.18	Lidocaine	[M+H]+	1	NNJVILVZKWQKPM-UHFFFAOYSA-N	235.18	ESI pos	0.276	5915	2105	11405	2639	6088	655	1168	3684	1976	7461	1020	292	3953	4004	6105	5008	1000	3650	9587	4393	1755	839	1993	890	12233	11451	3090	1525	1819	2423	7751	5814	2811	2286	2328	6562	8288	1125	11254	41989	17304	5858
1.35_407.22	Lincomycin	[M+H]+	2	OJMMVQQUTAEWLP-KIDUDLJLSA-N	407.223	ESI pos	1.355	432	317	508	948	483	218	627	102	84	417	446	121	1300	340	104	851	1477	96	115	108	454	437	72	94	82	33	137	971	306	598	1292	1920	1402	1877	543	554	1067	722	134	407	648	211
0.25_338.15	Linezolide	[M+H]+	3	TYZROVQLWOKYKF-ZDUSSCGKSA-N	338.148	ESI pos	0.254	84	116	68	137	151	46	82	216	90	118	108	63	85	17	33	42	125	172	92	113	99	70	137	173	152	53	259	24	197	98	129	31	174	43	71	344	58	37	20	249	41	454
0.23_279.23	Linoleic acid	[M-H]-	3	OYHQOLUKZRVURQ-HZJYTTRNSA-N	279.231	ESI neg	0.225	267	102	58	415	5343	4865	1195	1331	134	96	964	442	5460	1436	270	10359	6562	1059	402	346	372	417	282	630	289	676	585	1045	355	847	153	327	914	1024	9141	82	325	735	401	1277	1169	6131
0.36_338.22	Lobeline A	[M+H]+	3	MXYUKLILVYORSK-HBMCJLEFSA-N	338.216	ESI pos	0.356	339	339	73	199	228	206	265	190	208	218	152	27	208	158	78	345	1356	167	52	77	157	214	74	31	313	196	333	153	195	148	249	127	149	262	400	235	335	141	274	255	154	340
0.32_383.15	Loratadine	[M+H]+	3	JCCNYMKQOSZNPW-UHFFFAOYSA-N	383.152	ESI pos	0.324	59	336	219	361	420	207	460	318	125	372	67	168	311	143	179	325	251	174	2104	361	91	812	980	322	105	247	256	180	207	290	442	304	281	442	498	147	474	302	127	233	359	286
0.24_421.15	Losartan	[M-H]-	3	PSIFNNKUMBGKDQ-UHFFFAOYSA-N	421.152	ESI neg	0.242	800	320	157	195	222	265	115	154	823	205	169	127	139	121	313	195	161	564	613	522	538	529	450	524	598	787	199	99	173	167	208	117	82	232	117	305	321	127	365	279	187	236
0.35_467.19	Loteprednol Etabonate	[M+H]+	3	DMKSVUSAATWOCU-HROMYWEYSA-N	467.185	ESI pos	0.354	143	244	124	73	179	90	1891	157	87	122	99	72	52	76	93	110	138	108	121	156	140	116	173	60	103	51	62	85	100	57	67	142	50	143	98	74	66	100	136	236	83	223
2.47_275.17	Lys-Gln	[M+H]+	2	OAPNERBWQWUPTI-YUMQZZPRSA-N	275.167	ESI pos	2.471	882	2524	3495	2610	8621	1695	4918	968	829	1804	2304	1797	4047	5242	739	6246	5912	1205	585	688	769	970	709	525	604	688	3953	5091	1631	4815	4371	3649	5555	4718	2210	1265	806	1959	548	2238	4890	1907
2.45_208.65	Lys-Ile-Arg	[M+2H]2+	2	MXMDJEJWERYPMO-UHFFFAOYSA-N	208.652	ESI pos	2.448	15	92	788	971	926	19	441	131	10	154	333	294	1295	2520	6	446	4734	31	12	34	6		17	12	8	6	146	103	86	139	84	205	175	379	336	18	39	376	139	83	183	55
2.16_258.18	Lys-Leu	[M-H]-	2	ATIPDCIQTUXABX-UWVGGRQHSA-N	258.183	ESI neg	2.157	10	854	6467	6823	4666	2377	7839	175	249	2422	3120	6630	6417	5483	313	6498	32401	541	9	10	9	6	26	21	6	9	3764	9196	2366	3605	7840	7409	7206	7042	2031	1121	2465	3622	1498	3048	5052	2394
2.15_294.18	Lys-Phe	[M+H]+	2	QCZYYEFXOBKCNQ-CHWSQXEVSA-N	294.179	ESI pos	2.153	246	3167	39112	11104	12014	11755	14975	695	719	2500	3802	14833	10319	8630	406	13099	60352	1937	184	465	673	248	200	226	176	260	12015	86590	3149	9484	14760	34688	42161	10628	2007	1191	6711	9798	23969	4102	9851	5100
2.37_242.15	Lys-Pro	[M-H]-	2	AIXUQKMMBQJZCU-IUCAKERBSA-N	242.153	ESI neg	2.374	39	417	23828	7048	780	3038	8639	8759	558	5431	22407	910	306	516	109	3982	422	428	9	18	33	27	15	25	35	85	145	10161	202	2185	1812	1557	1367	133	12912	13712	13084	1093	9986	31541	529	29585
2.47_234.14	Lys-Ser	[M+H]+	2	YSZNURNVYFUEHC-BQBZGAKWSA-N	234.145	ESI pos	2.474	140	1598	32791	3771	4366	1802	7562	2426	378	2088	2785	2967	3472	3830	325	6513	8535	455	285	434	232	157	225	300	293	439	4940	4791	1451	8602	5247	4145	6114	6681	1531	1551	4318	2621	3478	4530	6857	5492
2.26_244.17	Lys-Val	[M-H]-	2	YQAIUOWPSUOINN-IUCAKERBSA-N	244.167	ESI neg	2.264	6	228	1909	3049	5912	734	3668	118	360	611	1456	5388	2601	2925	170	2040	21821	221	16	16	6	6	16	9	20	18	1454	2430	395	1707	2403	3084	3036	3200	1106	380	509	1433	387	1434	1414	1313
2.38_145.10	Lysine	[M-H]-	1	KDXKERNSBIXSRK-YFKPBYRVSA-N	145.099	ESI neg	2.379	801	6987	32228	57832	118071	9215	42540	21969	6771	19818	73538	15518	34662	86759	27036	30296	77940	9580	926	1852	1059	1528	1238	2058	959	1319	32591	60328	8612	36548	12579	51501	50171	35712	55513	19393	14984	11081	7316	45630	35771	52956
2.26_133.01	Malic acid	[M-H]-	1	BJEPYKJPYRNKOW-UWTATZPHSA-N	133.014	ESI neg	2.261	1803	586	5865	1033	5786	3582	34369	7635	1095	1578	854	1223	949	4424	1697	1928	2295	3515	5112	4902	1731	2889	2975	3507	1877	3010	914	4400	537	4105	1311	2222	2631	3156	3189	1163	437	1421	2195	2513	2767	10721
2.32_247.09	Malioxamycin	[M-H]-	3	KXQRAPMNPUXYGT-VDTYLAMSSA-N	247.091	ESI neg	2.318	24	156	83	98	226	21	74	104	60	400	421	119	133	200	15	72	192	12	22	7	12	16	21	58	7	14	388	129	26	206	165	87	112	120	306	60	9	258	73	31	293	63
2.19_379.10	Maltitol	[M+Cl]-	2	VQHSOMBJVWLPSR-WUJBLJFYSA-N	379.099	ESI neg	2.194	6	48	154	327	233	70	100	107	9	18	21	360	37	340	41	141	534	14	25	6	62	6	12	405	80	18	131		137	369	31	285	427	26	440	20	43	14	34	188	13	3
2.15_343.12	Maltose	[M+H]+	3	GUBGYTABKSRVRQ-QUYVBRFLSA-N	343.122	ESI pos	2.148	92	86	146	48	177	116	219	300	179	60	134	45	83	18756	52	134	76	64	260	284	129	258	267	438	175	298	88	309	97	61	91	741	961	333	295	83	74	58	1224	163	189	404
2.37_503.16	Maltotriose	[M-H]-	3	FYGDTMLNYKFZSV-DZOUCCHMSA-N	503.16	ESI neg	2.371	211	38	22	52	343	10	745	230	46	45	53	21	119	1000	6	69	168	69	645	164	373	380	150	265	281	666	32	308	20	76	39	80	401	152	151	16	12	16	6	56	51	58
0.69_151.04	Mandelic acid	[M-H]-	3	IWYDHOAUDWTVEP-ZETCQYMHSA-N	151.038	ESI neg	0.689	26	75	60	261	90	49	78	183	71	54	17	67	118	59	110	68	55	30	42	28	32	43	20	15	43	46	31	277	67	116	155	43	26	925	64	25	156	59	249	57	80	47
1.92_181.07	Mannitol	[M-H]-	3	FBPFZTCFMRRESA-KVTDHHQDSA-N	181.072	ESI neg	1.918	5053	1711	2358	8511	2976	11299	6898	8891	4012	7631	5559	359	2368	2756	2190	1890	3823	1355	4089	3825	4192	4985	3812	4291	3397	4182	1468	673142	667	665	4054	4711	5103	10034	71230	1443	1612	1213	747	883	1987	2319
1.08_127.07	Melamine	[M+H]+	2	JDSHMPZPIAZGSV-UHFFFAOYSA-N	127.071	ESI pos	1.084	52582	48710	38570	34226	29247	43521	41913	44246	52462	46707	34891	38904	42470	33003	38093	40812	30468	53193	40892	41809	43340	41093	45454	46676	54148	49412	56782	28929	40041	35820	41566	46433	49014	46088	38204	46761	42602	52592	42761	36286	36549	34277
0.24_233.13	Melatonin	[M+H]+	3	DRLFMBDRBRZALE-UHFFFAOYSA-N	233.125	ESI pos	0.243	517	435	426	334	643	601	534	334	506	210	337	413	376	519	602	395	187	402	419	521	272	208	487	430	489	649	432	329	281	336	487	500	381	376	424	398	422	289	481	353	406	383
2.15_503.16	Melezitose	[M-H]-	3	QWIZNVHXZXRPDR-WSCXOGSTSA-N	503.161	ESI neg	2.155	19	54	43	72	135	17	65	352	7	41	67	22	53	32	11	99	17	15	10	34	19	13	31	39		9	78	240	154	120	34	43	55	3506	174	12	19	16	19	40	39	63
0.23_264.17	Melperone	[M+H]+	3	DKMFBWQBDIGMHM-UHFFFAOYSA-N	264.172	ESI pos	0.228	787	677	829	338	1022	1415	755	1401	688	1166	958	1116	753	889	790	265	734	577	2686	487	575	312	2368	1481	931	1000	928	323	762	1831	852	1081	745	398	709	423	632	1240	860	21721	784	628
0.33_235.12	Mepirizole	[M+H]+	3	RHAXSHUQNIEUEY-UHFFFAOYSA-N	235.117	ESI pos	0.332	39560	583	421	486	596	425	578	1093	551	778	342	562	718	897	419	618	533	414	125066	2814	2969	87500	83555	3329	1665	31965	515	535	523	433	546	609	623	954	412	974	553	660	501	714	351	14390
2.02_263.07	Met-Asp	[M-H]-	2	QTZXSYBVOSXBEJ-RITPCOANSA-N	263.068	ESI neg	2.017	6	75	3765	6439	2301	538	2596	165	50	496	390	562	2714	3480	46	4117	9426	34	10	18	14	18	10	16	17	6	1485	8584	175	2616	2762	8495	8725	6218	1708	192	561	1992	339	889	2593	3038
2.03_278.12	Met-Gln	[M+H]+	2	MUMXFARPYQTTSL-RQJHMYQMSA-N	278.121	ESI pos	2.026	357	5848	2760	19015	7400	7485	31396	36821	5628	4815	12346	1434	6956	11166	12754	15425	9606	1487	272	585	990	690	611	631	377	356	4901	2004	650	7694	3620	4886	5042	2791	3304	3936	4647	3693	3267	4723	41187	1833
1.57_295.11	Met-Phe	[M-H]-	2	HGCNKOLVKRAVHD-VXGBXAGGSA-N	295.113	ESI neg	1.57	6	12	644	1420	231	366	1668	10	26	100	51	4328	864	565	6	1023	18546	12	8	9	6		6		6	6	333	1612	188	529	607	1084	1003	1334	67	21	197	445	251	179	1871	301
2.14_237.09	Met(O)-Ala	[M+H]+	2		237.089	ESI pos	2.137	41	139	3701	3367	2768	763	4615	122	49	1268	1109	3402	3010	3838	53	2103	4794	340	48	32	53	36	30	39	39	28	2506	7229	979	984	4185	7648	7638	4446	1408	329	916	2539	351	1205	1075	1799
1.25_130.11	Metformin	[M+H]+	1	XZWYZXLIPXDOLR-UHFFFAOYSA-N	130.109	ESI pos	1.25	77	24	264	42	104	51	50	66	45	69	92	125	46	568	35	34	631	60	22	38	365	131	84	56	69	67	34	25	6	41	40	46	46	16	61	17	137029	19	48	427860	47	50
1.71_160.13	Methacholine	[M]+	2	NZWOPGCLSHLLPA-UHFFFAOYSA-N	160.132	ESI pos	1.706	2095	5411	2774	18749	19249	5248	15993	17636	3292	6299	6145	8418	10601	31480	9027	7423	21604	5518	2693	3071	1687	2519	3061	4555	1583	2387	8080	29363	11854	7291	13573	12310	10860	22744	8392	3498	13045	12089	6641	23380	34965	16298
1.83_133.03_1.83_150.06	Methionine	[M+H-NH3]+_[M+H]+	1	FFEARJCKVFRZRR-BYPYZUCNSA-N	133.0317_150.0571	ESI pos	1.832	1122	65939	13806	47395	257334	6642	40532	22367	5652	7334	62004	24167	47468	184380	13535	40124	85028	5004	474	844	893	1936	913	1518	640	1236	17775	41869	6800	23989	30985	42641	39732	21825	71796	8470	8466	17119	3027	21691	31733	21082
2.08_149.03_2.08_166.05	Methioninesulfoxide	[M+H-NH3]+_[M+H]+	1	QEFRNWWLZKMPFJ-YGVKFDHGSA-N	149.0259_166.0524	ESI pos	2.085	2142	33276	5385	11181	61344	3732	23694	18003	4324	13290	39062	8173	13854	87897	8943	11637	34837	6179	2842	3945	2588	2291	2720	4718	2808	2599	11449	15794	5192	4152	14437	20362	19604	8844	38805	10610	4865	12614	1937	11982	4497	7109
1.67_263.14	Methohexital	[M+H]+	3	NZXKDOXHBHYTKP-UHFFFAOYSA-N	263.14	ESI pos	1.667	87	7950	13920	28296	19056	7365	26487	26490	1752	8653	27827	16530	11107	9662	3688	19313	53329	11300	58	48	76	81	66	68	38	70	5865	74185	4798	10331	7996	15632	25236	14670	9381	18922	13419	4118	13763	16621	6462	29619
1.93_453.16	Methotrexate	[M-H]-	3	FBOZXECLQNJBKD-ZDUSSCGKSA-N	453.164	ESI neg	1.925	6	81	587	1971	497	1690	1408	703	347	507	2244	92	396	1300	3167	1581	793	26		6	18		6				1760	502	14	1779	2814	2415	2710	1548	723	391	1460	430	477	1579	2566	3248
0.35_89.06	Methylpropionic acid	[M+H]+	3	KQNPFQTWMSNSAP-UHFFFAOYSA-N	89.06	ESI pos	0.346	4138	7973	7721	4441	4521	7874	8796	11960	9676	8987	5002	6886	7549	4859	6337	4806	5821	8952	6301	6844	6245	5835	7418	11112	7904	5659	9062	53881	6165	4847	7432	10264	8418	7013	6055	4817	7057	7487	9489	8380	5732	8818
0.68_131.03	Methylsuccinic acid	[M-H]-	3	WXUAQHNMJWJLTG-UHFFFAOYSA-N	131.035	ESI neg	0.683	1621	129	71	86	191	111	131	158	66	140	102	74	100	145	58	90	96	35	273	265	262	301	360	377	291	354	58	130	203	151	108	42	52	582	70	65	125	112	72	86	61	75
0.23_303.23	Methyltestosterone	[M+H]+	3	GCKMFJBGXUYNAG-HLXURNFRSA-N	303.229	ESI pos	0.227	687	1365	742	1364	3297	1753	874	714	2288	945	1578	973	2490	3117	839	3855	953	934	1315	836	434	667	1031	1261	1120	1231	1448	658	1409	1611	1039	1563	1891	870	840	582	704	669	1339	2279	1654	1228
0.33_184.13	Methyprylon	[M+H]+	3	SIDLZWOQUZRBRU-UHFFFAOYSA-N	184.131	ESI pos	0.332	1471	2845	1301	661	1010	1745	1905	2609	1446	1364	944	2104	1318	681	1458	718	1313	920	984	1154	2954	729	1316	1129	2480	1006	1550	1404	2984	1258	1343	1597	754	1695	1312	886	2130	914	1967	656	831	1542
0.36_268.19	Metoprolol	[M+H]+	2	IUBSYMUCCVWXPE-UHFFFAOYSA-N	268.191	ESI pos	0.363		311	213	179	180	87	585	89	164	258	104	1762492	130	471501	177	161	720	213	39	16	105	47	18	49	46	32	64	109	308	78	325	144	236	107	301	67	97	227	84	146	32	86
1.47_268.15	Metoprolol acid	[M+H]+	2	PUQIRTNPJRFRCZ-UHFFFAOYSA-N	268.154	ESI pos	1.467	1423	1478	1437	1446	1459	1390	1533	1413	1250	1032	1467	112400	1314	45385	1208	1310	1371	1455	1343	1524	1478	1487	1361	1341	1404	1706	1306	1625	1076	1421	1492	1434	1403	1622	1873	1464	1755	1219	1401	1462	1555	1388
0.26_172.07	Metronidazole	[M+H]+	1	VAOCPAMSLUNLGC-UHFFFAOYSA-N	172.071	ESI pos	0.26	215	171	98	167	232	80	212	104	125	65	134	111	133	146	125	107	33	124	36	208	219	473	405	216	266	244	51	195	78	228	99	108	90	122	155	138	133	73	47	114	171	128
0.35_391.25	Mevastatin	[M+H]+	3	AJLFOPYRIVGYMJ-INTXDZFKSA-N	391.251	ESI pos	0.348	20696	1249	1035	679	970	291	816	425	327	416	862	559	1017	264	512	885	1772	601	5875	6495	4684	6517	7136	8534	5018	8374	398	910	578	412	602	1330	718	674	1482	437	512	476	462	782	968	485
1.89_208.12	Miglitol	[M+H]+	3	IBAQFPQHRJAVAV-ULAWRXDQSA-N	208.118	ESI pos	1.885	4222	10697	4047	10296	5814	7277	5003	9102	3699	3799	1764	521	1904	2328	5000	5909	1252	7802	3944	2682	3547	2136	3336	1754	5093	2880	614	577	1351	5437	620	882	1249	698	584	9468	3868	2784	1850	2536	4462	1250
0.52_210.13	Minoxidil	[M+H]+	2	ZFMITUMMTDLWHR-UHFFFAOYSA-N	210.134	ESI pos	0.52	65	230	165	378	250	124	240	150	169	158	122	144	151	220	103	146	173	206	154	103	138	168	220	140	276	334	64	280	163	145	155	116	159	142	180	145	160	209	132	160	172	76
0.34_269.11	Moclobemide	[M+H]+	3	YHXISWVBGDMDLQ-UHFFFAOYSA-N	269.107	ESI pos	0.335	28	95	48	111	408	32	42	236	87	146	35	98	117	4802	55	61	67	180	48	63	76	178	12	76	182	62	95	105	88	29	151	90	79	96	134	4409	58	100	90	106	24	85
1.88_163.06	Monosaccharide	[M+H-H2O]+	4		163.06	ESI pos	1.881	412	2620	1067	1970	5134	837	1460	3892	668	3913	1694	1617	2836	3015	1445	3200	2650	1369	419	487	395	491	395	786	400	622	3371	1647	2635	1745	2903	1140	944	1506	6886	1620	2403	4114	2293	2790	10950	3510
2.41_209.03	Mucic acid	[M-H]-	3	DSLZVSRJTYRBFB-DUHBMQHGSA-N	209.032	ESI neg	2.412	7	28	10	13	35	13	21	55	14	39	45	36	15	35	32	29	32	47	24	14	12	7	7	14	7	7	16	499	11	30	27	21	52	110	26	20	20	31	26	26	24	11
2.02_250.09	Muramic acid	[M-H]-	3	MSFSPUZXLOGKHJ-PGYHGBPZSA-N	250.093	ESI neg	2.021	10	3393	1143	4618	19581	468	1310	4671	158	2202	2304	106	1860	5126	627	1995	2491	269	6	19	10	6	23	21	6	17	592	3724	82	1480	2328	2480	2296	1119	2317	1631	1200	852	608	1429	1160	1484
1.98_217.13	N-.alpha.-Acetyl-L-arginine	[M+H]+	2	SNEIUMQYRCDYCH-LURJTMIESA-N	217.125	ESI pos	1.984	308	18862	8567	20511	17372	10759	20768	24442	13804	20796	34565	14943	48954	22676	13375	24947	39516	3815	709	883	499	477	724	1094	573	1244	32210	26744	4984	20271	45505	28956	25863	8999	27335	8000	9898	9053	11784	11748	14908	8014
0.69_170.05	N-(2-Furoyl)glycine	[M+H]+	3	KSPQDMRTZZYQLM-UHFFFAOYSA-N	170.047	ESI pos	0.694	15	12	17	10	36	20	50	48	6	27	33	32	14	9	14	22	23	15	14	21	6	17	6	16	15	14	9	28	10	46	16	38	25	8	6	30	15	19	9	15	28	29
1.84_167.08	N-(2-Hydroxyethyl)isonicotinamide	[M+H]+	2	QVPWDPDVDVVXIB-UHFFFAOYSA-N	167.081	ESI pos	1.84	167	6952	547	201097	1375	12740	34508	24169	3741	25802	235662	945	79019	3176	8396	95094	9994	578	127	229	173	216	173	236	136	108	26049	21870	1268	3156	146554	116759	87444	516	20609	49569	10399	22179	1552	4869	46363	21869
0.33_289.23	N-(6-{[(2,2-Dimethylhydrazino)carbonyl]amino}hexyl)-2,2-dimethylhydrazinecarboxamide	[M+H]+	2	VETHREXFBVHLJJ-UHFFFAOYSA-N	289.234	ESI pos	0.333	609	1196	158	91	150	127	274	155	149	160	84	90	163	99	78	196	154	118	138	68	125	83	20	60	248	69	211	125	203	75	85	201	123	247	183	40	145	177	189	111	126	193
1.78_300.04	N-Acetyl-D-galactosamine 4-sulfate	[M-H]-	2	RKFMAQNDSSSRTH-OSMVPFSASA-N	300.038	ESI neg	1.784	16	391	350	1994	598	825	181	785	102	1279	579	3120	1072	929	696	1853	6078	1817	26	22	20	12	42	61	22	49	664	2682	3192	1150	519	1728	2964	886	143	243	1839	396	282	988	93	1496
0.96_158.08	N-Acetyl-DL-valine	[M-H]-	2	IHYJTAOFMMMOPX-UHFFFAOYSA-N	158.083	ESI neg	0.965	219	1542	764	3715	19854	926	2384	3481	1436	2711	4483	3937	6948	12682	1109	4332	5652	293	292	563	403	293	261	827	304	517	2326	30446	2333	3743	9262	4472	4309	2567	6034	372	1335	5410	791	1156	5381	1352
0.38_156.10	N-Acetyl-epsilon-caprolactam	[M+H]+	3	QISSLHPKTCLLDL-UHFFFAOYSA-N	156.099	ESI pos	0.383	580	2054	2251	1904	2429	1498	2300	3843	1630	1484	1891	926	2285	1996	1723	1337	2299	3784	782	1192	1941	898	776	500	2133	668	1728	1834	3266	1624	2200	2161	2702	2529	2555	1721	3052	1674	2016	1379	1075	1753
0.65_204.09	N-Acetyl-hexosamine A	[M+H-H2O]+	4		204.085	ESI pos	0.648	52	35547	43237	99829	73022	29296	157794	123896	3088	10694	27534	7219	15947	70548	23143	63127	85328	5838	44	133	61	52	122	207	89	100	5241	43147	10979	16472	29857	72964	86358	74295	16770	101536	42469	28878	7329	7044	113283	5626
1.38_186.07_1.38_204.09	N-Acetyl-hexosamine B	[M+H-2H2O]+_[M+H-H2O]+	4		186.0746_204.0864	ESI pos	1.378	79	1047	332	3543	1509	2462	3376	3509	76	495	2257	470	3559	676	1398	11252	8676	5889	54	57	43	27	32	57	44	44	572	2311	2236	1223	1960	3953	5883	1468	3429	1161	1632	2372	10651	275	8896	575
1.58_130.05	N-Acetyl-L-alanine	[M-H]-	3	KTHDTJVBEPMMGL-UHFFFAOYSA-N	130.051	ESI neg	1.577	32	835	2509	3240	9601	1142	4815	1400	261	1936	1894	3581	3260	12168	1090	2716	10733	419	170	274	77	114	190	347	89	215	1666	7190	1780	1874	3517	6665	5253	2876	3846	247	624	1549	1151	1467	3267	4350
1.20_192.07	N-Acetyl-L-methionine	[M+H]+	2	XUYPXLNMDZIRQH-UHFFFAOYSA-N	192.068	ESI pos	1.198	12	550	209	1092	2850	167	1000	324	28	175	398	945	2101	3406	210	833	5022	23	6	18	6	12	9	15	21	15	388	7588	929	558	1988	2390	2435	904	1527	16	63	1032	130	315	1678	638
1.00_132.06	N-Acetylalanine	[M+H]+	3	KTHDTJVBEPMMGL-VKHMYHEASA-N	132.064	ESI pos	1.003	56	366	78	124	787	10	329	128	13	31	88	430	323	286	92	132	116	80	61	32	54	63	77	183	81	135	133	297	157	136	166	203	236	160	102	52	39	119	41	154	205	250
1.91_174.04	N-Acetylaspartic acid	[M-H]-	3	OTCCIMWXFLJLIA-BYPYZUCNSA-N	174.041	ESI neg	1.912	6	235	124	212	5909	139	207	211	32	87	194	73	138	285	196	212	203	173	11	23	6	10	49	6	10	15	62	1637	15	318	100	184	202	230	273	116	189	62	901	36	120	565
1.79_244.08_1.80_186.07_1.79_222.10	N-Acetylglucosamine A	[M+Na]+_[M+H-2H2O]+_[M+H]+	1	OVRNDRQMDRJTHS-PVFLNQBWSA-N	244.0798_186.0747_222.0968	ESI pos	1.79467	2127	71467	136376	59837	172590	59950	193726	180399	2333	7499	17961	2058	18003	29678	13073	62094	17105	25575	1484	1615	1310	2200	2187	2024	1415	974	5018	47550	8181	10810	9201	7326	18665	86070	12649	279255	52587	19169	50412	4016	67175	13045
1.89_220.08	N-Acetylglucosamine B	[M-H]-	3	OVRNDRQMDRJTHS-RTRLPJTCSA-N	220.082	ESI neg	1.888	9	5361	13827	60074	37794	26627	94585	62642	439	1726	12649	228	5307	20100	6307	24512	10662	9723	14	25	16	15	22	38	15	22	1035	24393	2607	2754	7109	19201	22612	39185	7147	47146	31510	10561	25785	2430	42850	5137
2.38_334.12	N-Acetylglucosaminylasparagine	[M-H]-	2	YTTRPBWEMMPYSW-VFFCQLMOSA-N	334.123	ESI neg	2.384	6	916	435	401	1534	69	578	421	63	376	869	88	165	999	101	469	810	69	10	12	16		6	6	6	14	140	862	22	201	288	216	274	273	1102	691	64	229	40	477	324	202
1.84_116.03	N-Acetylglycine	[M-H]-	3	OKJIRPAQVSHGFK-UHFFFAOYSA-N	116.035	ESI neg	1.845	22	153	173	514	1949	86	290	316	42	257	441	299	593	1124	83	280	839	30	43	21	11	29	35	28	41	32	333	2204	88	128	625	661	650	157	1071	67	108	149	133	215	283	237
1.98_198.09	N-Acetylhistidine	[M+H]+	1	KBOJOGQFRVVWBH-ZETCQYMHSA-N	198.087	ESI pos	1.983	359	3412	2047	2955	26328	7046	3065	9248	3862	3720	4239	1853	8359	23682	4292	4821	5003	1574	172	466	477	325	297	364	199	1781	5987	8814	12570	6554	8838	6931	6387	11604	127771	1125	2199	2393	757	6787	5811	1497
0.66_172.10	N-Acetylleucine	[M-H]-	3	WXNXCEHXYPACJF-ZETCQYMHSA-N	172.098	ESI neg	0.661	15	167	110	420	4154	104	720	214	54	266	716	380	402	1197	26	201	386	21	27	20	16	19	21	16	46	6	62	1223	83	464	203	55	68	701	546	53	360	1346	21	145	699	102
1.78_220.08	N-Acetylmannosamine	[M-H]-	3	OVRNDRQMDRJTHS-ZTVVOAFPSA-N	220.084	ESI neg	1.779	25	8480	40302	70898	109549	16810	117133	81960	234	7803	29899	3366	16638	69585	16422	44818	51043	13479	50	60	28	25	51	53	19	38	4018	78499	4212	5149	19249	40906	50179	54403	27356	35234	27838	17093	51883	8928	60922	17351
2.19_332.09_2.19_310.11	N-Acetylneuraminic acid	[M+Na]+_[M+H]+	2	KBGAYAKRZNYFFG-BOHATCBPSA-N	332.0949_310.1107	ESI pos	2.1905	972	33840	47457	82855	25865	30609	64281	112562	5936	15926	12466	30111	7316	122638	36088	39244	101461	4770	1242	9360	3188	3366	3248	2955	1375	1865	18064	133611	165554	47540	398	97728	103660	131137	1796	40223	96717	2228	19305	72894	83123	6789
2.07_314.08	N-Acetylneuraminic acid, 2,3-dehydro-2-deoxy-	[M+Na]+	2	JINJZWSZQKHCIP-UFGQHTETSA-N	314.085	ESI pos	2.067	48	1331	251	1053	245	9683	1092	1212	680	1141	301	409	296	1676	1938	1013	619	95545	52	105	62	71	64	64	41	68	1505	1090	2183	531	107	8093	9476	630	46	4252	1099	180	2051	610	2422	44
0.34_208.10	N-Acetylphenylalanine a	[M+H]+	3	CBQJSKKFNMDLON-JTQLQIEISA-N	208.096	ESI pos	0.342	20	667	338	1842	615	475	915	2616	270	1105	711	218	1371	432	377	1826	354	327	265	194	142	147	168	165	131	160	454	433	400	949	1090	855	816	608	620	275	568	1450	376	617	976	773
0.96_206.08	N-Acetylphenylalanine b	[M-H]-	2	CBQJSKKFNMDLON-JTQLQIEISA-N	206.082	ESI neg	0.959	14	1834	415	3022	4249	793	1244	2556	431	1134	4071	4169	7842	4542	687	4655	3957	76	21	27	12	16	18	119	6	92	1954	53505	2300	1825	5423	3769	3751	1283	2054	197	844	833	336	817	2183	458
1.92_146.05	N-Acetylserine	[M-H]-	3	JJIHLJJYMXLCOY-BYPYZUCNSA-N	146.046	ESI neg	1.921	39	573	709	5356	7459	433	2565	1654	271	675	2561	404	3108	3733	566	1457	2918	202	26	36	58	42	28	44	44	12	893	8640	828	3428	2223	2633	3488	831	3214	381	783	452	810	551	1095	1361
0.25_217.10	N-Acetylserotonin	[M-H]-	3	MVAWJSIDNICKHF-UHFFFAOYSA-N	217.098	ESI neg	0.253	168	143	148	125	198	188	164	107	79	152	99	87	169	142	148	196	155	114	61	122	147	158	208	111	79	125	132	137	169	140	216	121	67	157	189	156	126	108	186	142	106	159
0.23_324.29	N-Acetylsphingosine	[M+H-H2O]+	2	BLTCBVOJNNKFKC-QUDYQQOWSA-N	324.287	ESI pos	0.228	513	1076	1125	1259	1943	2452	1673	610	2281	1169	1158	1016	1351	2684	3120	3740	1493	1190	1061	954	917	1496	1221	801	977	1971	2542	633	893	1561	1877	1177	988	1409	950	1702	677	1099	1364	1062	2122	2214
0.27_296.07	N-Acetylsulfamethoxazole	[M+H]+	2	GXPIUNZCALHVBA-UHFFFAOYSA-N	296.068	ESI pos	0.265		10			11	49		8	15		15		10	35			14		8							12					17	19		6	20							14
1.78_126.10	N-alpha-Methylhistamine	[M+H]+	3	PHSPJQZRQAJPPF-UHFFFAOYSA-N	126.102	ESI pos	1.777	56	94	1115	344	308	262	1992	94	29	124	249	198	166	142	82	1521	216	56	144	120	24	78	83	692	40	183	341	1337	268	23	193	42	12	68	1053	45	116	1845	91	245	661	139
0.26_360.36	N-Benzyl-N,N-dimethyl-1-hexadecanaminium	[M]+	2	QDYLMAYUEZBUFO-UHFFFAOYSA-N	360.359	ESI pos	0.257	3939	20564	1498	1251	7000	1188	2026	1646	4200	2254	1770	1217	4621	11356	3805	1182	21801	892	1338	2392	5108	1280	3205	23424	15169	3088	14532	4062	783	3368	3611	4171	1699	3613	26270	1022	4527	1053	7244	23039	22040	3853
0.71_204.06	N-Cinnamoylglycine	[M-H]-	3	YAADMLWHGMUGQL-VOTSOKGWSA-N	204.065	ESI neg	0.708	216	701	87	599	1014	151	430	314	95	304	947	185	517	307	70	859	1074	221	243	410	225	284	289	457	220	276	155	1257	1042	934	1156	916	826	986	1566	187	339	796	94	544	1191	281
1.97_187.10	N-epsilon-Acetyllysine	[M-H]-	3	DTERQYGMUDWYAZ-ZETCQYMHSA-N	187.103	ESI neg	1.965	173	1375	9230	4635	12468	1677	7447	1239	212	1299	2028	5742	4138	9411	783	4260	16937	287	200	185	715	150	152	341	119	140	2753	8472	2268	3538	3171	9138	9077	5858	2150	945	8874	2779	5093	3217	4814	9698
0.30_265.12	N-gamma-Acetyl-N-2-formyl-5-methoxykynurenamine	[M+H]+	3	JYWNYMJKURVPFH-UHFFFAOYSA-N	265.121	ESI pos	0.302	30	175	19	235	241	75	36	156	63	290	70	120	176	120	57	37	42	101	96	34	79	118	121	130	209	154	113	181	113	60	174	306	322	92	190	43	104	23	96	25	104	181
0.65_146.08	N-Isobutyrylglycine	[M+H]+	3	DCICDMMXFIELDF-UHFFFAOYSA-N	146.079	ESI pos	0.654	2210	894	165	227	26734	77	181	176	53	212	210	994	607	1508	253	231	984	79	1840	2767	1512	2239	2337	4235	1940	3348	127	1375	844	180	415	1477	1399	2409	678	136	199	314	175	405	320	515
0.50_160.10	N-Isovalerylglycine	[M+H]+	3	ZRQXMKMBBMNNQC-UHFFFAOYSA-N	160.095	ESI pos	0.503	159	2317	1446	5042	12830	798	1541	2772	623	2893	3736	1560	3536	3408	1153	5632	3837	385	178	284	494	231	318	334	468	355	1374	2657	2124	1939	4176	3425	3161	1615	19966	346	3066	5112	2036	835	1582	678
0.34_272.22	N-Lauroylsarcosine	[M+H]+	2	BACYUWVYYTXETD-UHFFFAOYSA-N	272.22	ESI pos	0.34	292	447	552	306	288	262	847	396	303	253	428	339	352	123	374	212	742	393	885	471	81	227	227	217	519	106	473	330	335	100752	361	1140	1297	518	467	235	348	379	562	279	560	340
2.15_102.06	N-Methylalanine	[M-H]-	3	GDFAOVXKHJXLEI-VKHMYHEASA-N	102.057	ESI neg	2.15	852	8709	5397	7028	24745	1599	17199	8103	1536	4368	17899	2749	4275	15721	6026	6667	10505	2190	729	1079	684	1185	818	1200	715	772	4773	18735	264	8729	11289	9005	10602	1329	56297	5075	3713	4727	1938	9933	7974	12619
0.25_108.08	N-Methylaniline	[M+H]+	3	AFBPFSWMIHJQDM-UHFFFAOYSA-N	108.08	ESI pos	0.254	83	255	221	11	84	27	14	157	75	24	11	196	179	17	227	85	53	35	98	93	43	63	26	20	259	274	378	177	199	58	36	11	211	154	188	63	97	31	200	77	24	195
0.28_150.06	N-Methylanthranilic acid	[M-H]-	3	WVMBPWMAQDVZCM-UHFFFAOYSA-N	150.055	ESI neg	0.279	20	130	93	1028	965	119	180	635	666	72	268	52	385	1733	65	992	910	86	123	14	61	89	70	125	21	92	331	124	506	315	709	298	361	445	1974	84	391	2680	70	3255	840	1207
2.07_160.06	N-Methylglutamic acid	[M-H]-	3	XLBVNMSMFQMKEY-UHFFFAOYSA-N	160.062	ESI neg	2.069	122	1256	875	830	5650	108	1382	797	56	1147	850	1026	870	3404	765	702	702	431	158	203	87	133	126	184	133	179	890	2246	1519	863	1018	956	814	1070	1556	461	686	791	1021	1089	2737	1398
2.26_170.09	N-Methylhistidine	[M+H]+	1	CYZKJBZEIFWZSR-LURJTMIESA-N	170.091	ESI pos	2.257	12876	1755	231	1259	9844	834	2290	1809	577	547	924	1790	3003	5674	1800	1760	1455	628	8933	11943	7989	11591	12129	15964	6957	15357	1638	3185	5379	1277	1505	1149	1302	2482	794	775	709	835	449	1505	2865	2309
1.63_146.12	N-Methylisoleucine	[M+H]+	3	KSPIYJQBLVDRRI-UHFFFAOYSA-N	146.116	ESI pos	1.632	1657	1444	1683	1314	4350	1213	1353	1475	1231	1703	1429	1039	1124	1959	1619	1427	1270	1260	1874	1165	1145	1738	2005	1215	1387	1633	1641	1048	811	1482	2136	1042	1090	1242	1416	1495	1105	1155	4561	1006	975	1280
2.24_161.13	N-Methyllysine	[M+H]+	3	PQNASZJZHFPQLE-UHFFFAOYSA-N	161.128	ESI pos	2.238	34	33254		99	169	105	315	591	60	385	215	195	199	42	775	176	29	601	46	110	55	65	36	14	47	73	71	2285	195	110	1802	129	140	229	197	112	14	3187	31	88	153	30
1.77_130.09	N-Methylproline	[M+H]+	3	CWLQUGTUXBXTLF-YFKPBYRVSA-N	130.085	ESI pos	1.769	722	1020	8910	1013	2732	319	875	1461	423	921	1982	419	1573	1578	715	1292	1765	571	927	1213	1018	890	1053	1712	763	1801	8653	7024	4134	381	1473	1105	1031	625	3562	630	1189	654	3706	661	1156	1251
2.01_120.07	N-Methylserine	[M+H]+	1	PSFABYLDRXJYID-VKHMYHEASA-N	120.065	ESI pos	2.012	443	25089	4193	13568	59470	2948	7686	9269	3641	7397	21305	7818	15947	59868	10472	10610	25619	4133	586	1010	672	732	662	1156	551	750	8627	16726	505	5894	19311	21877	19997	9366	25144	5914	3151	9761	2537	9228	10536	6054
1.82_134.08	N-Methylthreonine	[M+H]+	3	CCAIIPMIAFGKSI-DMTCNVIQSA-N	134.079	ESI pos	1.817	54	49	102	16	392	65	127	54	45	47	37	118	51	158	52	39	26	51	55	125	19	52	48	118	61	33	36	72	45	16	68	71	62	492	39	31	36	31	34	59	52	51
1.80_196.09	N-Methyltyrosine	[M+H]+	3	AXDLCFOOGCNDST-UHFFFAOYSA-N	196.094	ESI pos	1.801	746	752	472	3270	5505	332	533	505	137	273	1331	143	949	2925	252	834	421	198	564	719	523	652	591	534	527	646	182	1005	393	1135	1585	1236	1106	867	713	273	367	1155	194	1111	855	244
1.64_130.09	N-Methylvaline	[M-H]-	3	AKCRVYNORCOYQT-UHFFFAOYSA-N	130.086	ESI neg	1.644	6	1440	504	3915	1210	268	1133	2605	160	2002	1914	97	3937	868	420	1793	3322	190	11	17	15	13	22	16	11	13	517	4107	95	1060	3001	3014	3590	934	2298	1426	1095	1212	113	560	1146	1053
1.31_154.10	N-omega-Acetylhistamine	[M+H]+	1	XJWPISBUKWZALE-UHFFFAOYSA-N	154.097	ESI pos	1.31	464	2407	35266	6666	7707	20003	10717	3406	1436	7798	22087	2389	5816	14366	1140	26586	9971	352	248	192	154	468	333	2000	315	374	7117	99669	1244	1742	4247	6138	5154	14151	53105	1461	2322	19386	3307	6856	5840	730
0.85_118.12	N,N-Diethyl-2-aminoethanol	[M+H]+	2	BFSVOASYOCHEOV-UHFFFAOYSA-N	118.121	ESI pos	0.854	6334	6143	17160	4632	10321	3327	9203	4287	5388	6795	4969	5374	4770	12942	7222	3677	6104	12559	8334	3753	4014	2676	4796	5381	6981	8304	7225	3514	3841	5011	9680	7408	10258	7753	3281	5020	42911	5584	4906	5716	9665	9366
0.45_122.09	N,N-Dimethylaniline	[M+H]+	2	JLTDJTHDQAWBAV-UHFFFAOYSA-N	122.094	ESI pos	0.45	378	2133	1719	2082	1996	70	729	1225	90	110	2228	162	1161	2031	86	1988	1484	1842	952	21	778	843	79	630	988	58	109	3601	2035	650	1342	1442	1520	1580	2245	874	802	157	1556	2100	1771	90
2.20_203.15	N,N-Dimethylarginine	[M+H]+	1	NWGZOALPWZDXNG-UHFFFAOYSA-N	203.15	ESI pos	2.197	16147	34539	11543	52075	144535	8468	55860	24708	4031	17312	39555	17064	55853	141609	25815	34837	37513	3215	21153	34914	19622	25589	25463	35418	12689	35650	36347	60472	9513	20853	34610	77145	77237	31201	50248	12235	6315	36565	2268	42690	63630	20550
0.30_230.24	N,N-Dimethyldodecylamine N-oxide	[M+H]+	2	SYELZBGXAIXKHU-UHFFFAOYSA-N	230.244	ESI pos	0.298	5772	41856	4012	3432	6355	5135	13369	7251	5519	9400	17891	3987	7143	2615	8953	6463	3184	5876	6956	6409	61704	9552	12430	4948	15482	14089	16598	2235	2206	3913	10204	12238	15337	14257	6158	5831	4852	9708	9768	27657	5929	15138
2.26_175.14	N.epsilon.-Dimethyl-L-lysine	[M+H]+	2	XXEWFEBMSGLYBY-ZETCQYMHSA-N	175.145	ESI pos	2.264	11987	30796	8399	26201	111147	11481	28483	20457	3874	8249	21904	19596	38753	85373	14007	30469	81683	14383	8711	12784	9339	12649	11915	15559	6936	13298	15362	37817	39031	19210	13239	37501	35356	48159	15950	2833	6250	17777	2318	17456	10305	13659
2.48_245.23	N1-Acetylspermine	[M+H]+	2	GUNURVWAJRRUAV-UHFFFAOYSA-N	245.231	ESI pos	2.478	22	280	1639	868	1226	1020	993	175	53	281	313	698	80	1594	345	56	679	305	21	87	177	40	63	22	74	49	1697	1318	12	990	767	394	518	422	802	88	193	222	71	833	1613	214
1.29_151.12	N1-Methyl-N1-phenyl-1,2-ethanediamine	[M+H]+	2	GCGMQDJOIHALPF-UHFFFAOYSA-N	151.121	ESI pos	1.29	108	2823	1346	5586	4598	262	2862	1079	113	1061	8148	689	1534	8378	165	1914	5021	131	81	92	105	108	79	144	89	93	1841	3743	1481	1202	1110	8481	5526	317	2300	196	2319	3853	386	7938	2103	123
1.45_298.11	N2-Methylguanosine	[M+H]+	3	SLEHROROQDYRAW-KQYNXXCUSA-N	298.113	ESI pos	1.452	414	244	773	1048	3016	519	1373	978	83	261	2623	1026	1837	8709	1172	2025	1825	464	1546	2343	327	1041	1002	1406	527	890	942	2115	63	609	357	746	744	1763	121	283	136	607	404	922	1736	1681
1.38_312.13	N2,N2-Dimethylguanosine	[M+H]+	3	RSPURTUNRHNVGF-IOSLPCCCSA-N	312.13	ESI pos	1.384	198	54	45	458	1147	126	442	106	85	36	190	147	109	994	772	391	608	355	612	953	146	500	547	1026	308	415	38	158	33	190	135	131	180	149	89	219	57	35	429	145	284	1173
0.33_336.16	N6-Isopentenyladenosine	[M+H]+	3	USVMJSALORZVDV-SDBHATRESA-N	336.164	ESI pos	0.333	133	235	159	323	201	200	432	370	189	247	832	263	590	163	164	647	352	212	127	137	142	138	251	207	228	215	299	314	192	143	303	350	290	344	235	126	161	233	313	303	304	233
0.51_150.07	N6-Methyladenine	[M+H]+	2	CKOMXBHMKXXTNW-UHFFFAOYSA-N	150.075	ESI pos	0.512	40	862	441	738	7770	489	1318	1088	261	559	4171	1114	1199	1578	743	1440	1382	819	169	289	154	280	372	637	383	226	248	816	833	445	1592	1845	1929	976	909	416	355	1409	530	784	2117	613
2.17_188.17	N8-Acetylspermidine	[M+H]+	3	FONIWJIDLJEJTL-UHFFFAOYSA-N	188.175	ESI pos	2.174	2360	5566	20846	14588	40505	5673	100646	6292	1714	10456	31885	33722	28335	104346	22451	9004	11111	9239	7339	7015	7891	9320	25814	37849	4188	14758	43744	29258	1769	68009	23864	14102	14156	33491	51497	4880	1747	51228	1920	30897	80156	62575
0.22_275.20	Nandrolone	[M+H]+	3	NPAGDVCDWIYMMC-IZPLOLCNSA-N	275.201	ESI pos	0.219	1013	1161	1124	828	1094	1093	995	1103	2179	1494	1371	1078	1478	1492	1147	1035	977	900	1172	733	837	792	1137	889	1699	899	1523	786	1292	1761	1521	1173	948	1147	1036	1127	818	1011	1353	1153	1369	1485
1.66_664.30	Natamycin	[M-H]-	2	NCXMLFZGDNKEPB-FFPOYIOWSA-N	664.295	ESI neg	1.663	7	14	6	36	158	17	20	10		23	92	70	71	245		52	109	7		7		15	7	12		7	17	33	11	28	20	8	92	13	15	6	6	14		6	17	19
0.25_316.19	Nateglinide	[M-H]-	3	OELFLUMRDSZNSF-OFLPRAFFSA-N	316.187	ESI neg	0.247	75	323	199	111	117	100	127	108	310	1558	869	61	413	157	210	522	212	78	1244	2463	235	3878	3336	692	735	1219	1132	145	644	503	121	155	80	94	734	108	147	711	992	429	201	218
0.32_568.32	Nelfinavir	[M+H]+	3	QAGYKUNXZHXKMR-HKWSIXNMSA-N	568.321	ESI pos	0.32	609	821	218	383	2093	143	332	173	123	178	398	144	147	373	167	468	981	105	203	245	460	296	92	662	260	432	323	741	334	441	244	206	233	347	1047	339	377	237	388	597	516	441
0.22_365.34	Nervonic acid	[M-H]-	3	GWHCXVQVJPWHRF-KTKRTIGZSA-N	365.34	ESI neg	0.218	8	13		6	133	98	6	15	13	13	20	8	91	32		356	24	14	20	7	15		6	14	14	68	6	12	6	20	48	10	11	9	20			6	32	19	14	82
0.34_123.05	Nicotinamide	[M+H]+	1	DFPAKSUCGFBDDF-UHFFFAOYSA-N	123.054	ESI pos	0.338	216	1928	608	2230	568	1149	5128	5856	745	1876	1616	4749	3970	3369	1362	4408	4508	849	5161	521	633	1437	326	55	2495	1659	1684	807	2103	281	2792	2396	1633	1729	1783	493	837	2211	2490	657	2079	1845
1.84_255.09	Nicotinamide riboside	[M]+	1	JLEBZPBDRKPWTD-TURQNECASA-O	255.095	ESI pos	1.843	683	604	642	804	2618	448	1774	289	142	261	3554	975	679	2124	369	601	4392	581	676	833	576	605	762	891	604	861	292	1044	226	470	651	1476	950	1235	596	550	285	493	341	640	616	437
1.05_163.12	Nicotine	[M+H]+	2	SNICXCGAKADSCV-JTQLQIEISA-N	163.121	ESI pos	1.052	464	609	455	758	385	472	545	494	486	550	785	680	859	512	388	616	1236	591	411	321	381	384	486	394	604	380	398	510	771	457	650	619	659	573	779	770	1211	689	519	758	583	420
1.35_124.04	Nicotinic acid	[M+H]+	2	PVNIIMVLHYAWGP-UHFFFAOYSA-N	124.039	ESI pos	1.353	4751	23796	18753	29946	239474	10750	86659	25689	4681	16478	71436	23206	67604	169576	22289	42991	46550	5912	13008	24400	3354	7399	8183	18864	4548	8868	23006	25940	3240	20741	181983	30626	29661	41243	34330	13438	15869	32648	10149	32350	84654	57266
0.28_347.12	Nifedipine	[M+H]+	3	HYIMSNHJOBLJNT-UHFFFAOYSA-N	347.123	ESI pos	0.284	6	43	29	95	45	48	36	37	45	47	12		32	53	48	48	109	87	36	85	23	30	53	60	95	17	21	17	30	31	85	58	41	36	69	82	26	21	47		118	161
0.22_282.09	Nitrazepam	[M+H]+	3	KJONHKAYOJNZEC-UHFFFAOYSA-N	282.091	ESI pos	0.221	306	406	966	1623	432	596	411	162	883	916	955	523	1226	1141	974	1316	231	322	820	246	187	1115	519	290	625	713	566	439	216	447	923	873	185	330	695	745	68	646	706	528	1220	792
0.23_403.14	Nobiletin	[M+H]+	3	MRIAQLRQZPPODS-UHFFFAOYSA-N	403.135	ESI pos	0.23	126	81	49	77	163	154	82	186	318	155	70	79	157	107	181	200	930	139	160	98	218	21	69	81	67	763	113	48	584	91	63	87	77	85	275	36	108	128	182	82	163	145
0.31_169.07	Norharmane	[M+H]+	2	AIFRHYZBTHREPW-UHFFFAOYSA-N	169.073	ESI pos	0.311	199	232	67	418	798	103	230	353	111	186	58	342	91	204	155	320	200	234	323	66	288	113	291	120	269	376	177	244	426	189	195	269	365	183	349	237	343	195	179	591	81	203
1.42_149.10	Nornicotine	[M+H]+	3	MYKUKUCHPMASKF-UHFFFAOYSA-N	149.105	ESI pos	1.42	119	161	123	217	413	373	251	139	115	122	523	78	229	327	129	123	183	151	143	155	83	142	129	173	245	165	125	306	81	119	439	228	289	242	278	141	260	134	136	229	216	128
0.39_153.07	Nudifloramide	[M+H]+	2	JLQSXXWTCJPCBC-UHFFFAOYSA-N	153.066	ESI pos	0.386	159	27111	76645	39367	45192	45008	51027	74947	9753	28210	34705	61430	111589	89099	30991	24573	61906	35145	264	2118	714	842	481	684	460	1850	12191	61366	24617	32104	287245	101190	113247	33245	13290	16246	74410	19975	69536	62979	22757	157954
0.34_179.03	O-Acetylsalicylic acid	[M-H]-	3	BSYNRYMUTXBXSQ-UHFFFAOYSA-N	179.035	ESI neg	0.335	361	141	254	95	264	80	157	172	92	225	197	40	201	155	155	184	197	176	148	177	119	91	96	142	144	177	151	126	202	166	160	92	64	140	497	258	191	223	169	209	114	241
0.61_264.20	O-Desmethylvenlafaxine	[M+H]+	2	KYYIDSXMWOZKMP-UHFFFAOYSA-N	264.196	ESI pos	0.612	35	48	26	142	78	86	97	75	48	75	381	75	72	127	44	123	85	45	77	57	47	56	79	44	297	62	25	67	33	47	139	76	65	71	151	80	71	120	39	61	78	35
0.94_194.04	o-Hydroxyhippuric acid	[M-H]-	2	ONJSZLXSECQROL-UHFFFAOYSA-N	194.044	ESI neg	0.945	15	30	16	58	87	6	66	21	8	29	16	57	33	98	101	35	31	30	27	31	22	38	38	56	26	35	937	1207	22	43	6	8	22	41	42	25	1217	162	14	3683	27	18
2.09_218.07	O-Succinylhomoserine	[M-H]-	3	GNISQJGXJIDKDJ-UHFFFAOYSA-N	218.066	ESI neg	2.091	1021	300	117	757	577	69	654	822	87	326	723	83	278	319	167	366	224	83	1687	115	1049	1037	1174	1151	165	1095	140	821	62	423	647	485	819	109	1873	292	196	160	87	275	406	450
0.26_313.24	Octadecanedioic acid	[M-H]-	3	BNJOQKFENDDGSC-UHFFFAOYSA-N	313.238	ESI neg	0.256	7197	1173	655	1396	10145	911	1053	4226	1278	2194	2949	508	4404	13899	900	3675	2809	500	931	741	837	798	903	1180	689	1077	3178	5371	1113	2051	736	2270	2256	5068	8320	410	2224	2161	1238	8171	1356	1211
0.48_318.16_0.48_344.14_0.48_362.15	Ofloxacin	[M+H-CO2]+_[M+H-H2O]+_[M+H]+	2	GSDSWSVVBLHKDQ-UHFFFAOYSA-N	318.1608_344.1374_362.1513	ESI pos	0.483	17	270	616	365	419	716	1336791	272	184	153	241	130	311	160	178	542	459	106	8632	20304	224	184	72	96	131	124	4561806	404	163	534	155	148	242	176	335	200	214	138	90	245	204	4701273
0.86_378.14	Ofloxacin N-oxide	[M+H]+	2	MVLAUMUQGRQERL-UHFFFAOYSA-N	378.142	ESI pos	0.858	22	27	16	30	47	18	1027	50	9	14	36	6	38	30	20	33	28	16	154	396	10	23	14	6	29	10	22373	20	15	23	21	15	6	26	24	14	22	12	9	29	10	6465
0.22_282.28	Oleamide	[M+H]+	2	FATBGEAMYMYZAF-KTKRTIGZSA-N	282.278	ESI pos	0.224	5204	879	1147	4317	11572	13126	4220	1181	2747	23582	4684	29181	713	23290	6173	569	635	33480	1564	1001	2750	17932	8290	591	699	20457	20542	648	1410	1159	13706	553	31231	14731	1573	19418	2469	43795	6281	8777	33806	23410
2.44_689.21	Oligosaccharide A	[M+Na]+	4		689.205	ESI pos	2.436	23	44	68	31	102	31	17	660	245	16	34	30	22	729	15	27	34	245	11	6	10	15	6	22	6	9	28	39	17	18	11	22	38	46	28	10		22	18	36	32	32
2.52_711.22	Oligosaccharide B	[M+CHO2]-	4		711.222	ESI neg	2.519	130	152	93	194	418	138	1272	551	134	26	83	325	198	1396	92	405	160	483	279	832	224	165	795	372	264	280	26	82	107	43	25	51	96	258	56	34	14	24	9	172	149	101
0.29_346.12	Omeprazole	[M+H]+	3	SUBDBMMJDZJVOS-UHFFFAOYSA-N	346.12	ESI pos	0.287	81	89	214	50	45	23	38	19	51	48	18	13	84	421	34	24	180	77	63	92	124	14	77	108	153	73	22	17	41	54	26	49	55	105	54	21	108	49	34	62	25	37
0.34_294.16	Ondansetron	[M+H]+	1	FELGMEQIXOGIFQ-UHFFFAOYSA-N	294.159	ESI pos	0.34	107	8091	356	302	516	376	434	457	376	512	357	202	377	265	331	355	245	430	354	280	173	289	294	89	169	265	454	834	420	168	361	397	303	353	349	293	930	334	408	342	301	425
0.25_220.05	Ornidazole	[M+H]+	3	IPWKIXLWTCNBKN-UHFFFAOYSA-N	220.05	ESI pos	0.249		15		16	30	8		20				16		41	11	93		24			13			26	18			10	31		15			20		19	14				12	38
2.39_131.08	Ornithine	[M-H]-	1	AHLPHDHHMVZTML-BYPYZUCNSA-N	131.083	ESI neg	2.391	556	8752	19965	11521	8405	6123	14522	9298	3867	4628	5537	5941	7929	7045	12696	14028	13091	5872	709	1008	914	1251	781	1225	1015	1018	11319	33631	3550	14281	6664	13249	14151	11492	6833	8004	6916	2647	11782	9616	3793	22230
1.83_155.01	Orotic acid	[M-H]-	3	PXQPEWDEAKTCGB-UHFFFAOYSA-N	155.01	ESI neg	1.827	43	4819	5056	8570	15802	2179	5794	10204	1261	1623	6374	1071	6406	13466	2116	10953	4780	913	87	136	59	111	135	109	45	100	2679	27167	218	4559	1138	2093	1869	2590	12221	2769	5981	3416	1731	2574	3093	3188
0.30_422.26	Otenzepad	[M+H]+	3	UBRKDAVQCKZSPO-UHFFFAOYSA-N	422.256	ESI pos	0.304	773	508	386	769	210	218	289	372	293	193	421	270	469	282	291	523	783	283	258	475	360	466	431	204	320	398	398	543	423	349	362	426	242	488	615	254	387	254	473	291	320	412
0.22_287.06	Oxazepam	[M+H]+	3	ADIMAYPTOBDMTL-UHFFFAOYSA-N	287.058	ESI pos	0.22		27	25	46		16	7	8		25	18	7	11	48	11	114	11	9	19	6	6	8	11	8	16	17	31	26	41	9	12	11	29	11	7	42	14	32	31	22	16	7
0.33_349.26	Oxyphenonium	[M+H]+	3	GFRUPHOKLBPHTQ-UHFFFAOYSA-N	349.258	ESI pos	0.334	168	161	149	83	122	149	267	177	203	166	158	84	166	283	140	190	181	162	203	168	125	172	144	112	142	97	120	210	158	164	201	133	220	321	285	59	186	174	176	134	172	127
1.39_151.03	Oxypurinol	[M-H]-	2	HXNFUBHNUDHIGC-UHFFFAOYSA-N	151.028	ESI neg	1.391	13001	102081	85506	176944	572348	47903	188686	92822	19017	71377	245037	130910	187623	378219	110143	217448	326952	19357	48798	57088	9376	30751	34497	64798	14920	31272	91472	253998	21498	87104	130822	171668	166885	168075	84793	33785	58319	83000	66879	148976	163251	194672
0.33_163.04	P-Coumaric acid	[M-H]-	3	NGSWKAQJJWESNS-ZZXKWVIFSA-N	163.04	ESI neg	0.329	52	460	1173	984	9685	318	2842	7036	904	886	470	113	644	787	576	758	2928	610	190	100	30	39	71	84	112	137	541	1427	1273	4181	1997	2093	1911	2422	328	881	430	781	244	24075	5652	15141
1.20_220.12	Pantothenic acid	[M+H]+	2	GHOKWGTUZJEAQD-UHFFFAOYSA-N	220.118	ESI pos	1.199	14318	8032	2449	6455	95716	232	7974	581	345	2045	23390	9465	14757	31430	1598	4911	11736	459	14230	17162	10234	16533	17276	26088	11115	22148	3191	12922	17432	3994	2568	5230	5012	19236	15437	2395	1169	13533	4356	6403	14214	3496
0.27_369.09	Parecoxib	[M-H]-	3	TZRHLKRLEZJVIJ-UHFFFAOYSA-N	369.092	ESI neg	0.274	274	147	29	63	216	54	97	92	131	149	5	23	74	147	115	130	68	158	134	109	169	59	107	47	114	104	102	58	167	136	193	212	113	85	110	82	144	87	153	152	17	197
0.24_300.07	PD 81723	[M+H]+	3	KKDKAWKYGCUOGR-UHFFFAOYSA-N	300.067	ESI pos	0.239	28	24	10	8	17				14	8	7	6	10	31	27	56	21	38	14	33		15	15	41	13	29	7		13	16	529	14		15	10	65		37			45	29
0.40_177.07	Pemoline	[M+H]+	3	NRNCYVBFPDDJNE-UHFFFAOYSA-N	177.066	ESI pos	0.395	20	122	196	173	105	221	189	241	180	122	124	215	380	162	154	134	167	156	108	72	27	38	63	30	92	38	95	136	137	57	599	166	275	170	125	186	194	176	155	153	90	384
0.34_187.14	Pentamethylene bisacetamide	[M+H]+	2	FQKKPLXFGDCBJT-UHFFFAOYSA-N	187.143	ESI pos	0.336	59	3506	13966	20789	21699	6024	3388	14187	15387	13301	22713	15779	17030	47673	4627	7617	21151	1099	233	194	649	142	172	697	745	90	11479	28443	4341	10737	76089	21358	19748	19135	16429	1338	17675	11975	7071	19913	14450	9411
0.33_315.19	Pergolide	[M+H]+	3	YEHCICAEULNIGD-MZMPZRCHSA-N	315.192	ESI pos	0.332	199	362	197	429	478	286	536	296	375	287	319	462	563	614	175	416	640	266	278	280	402	329	145	233	200	223	353	806	973	756	265	299	374	789	1444	224	341	738	580	394	373	352
1.79_237.12	Phe-Ala	[M+H]+	2	MIDZLCFIAINOQN-WPRPVWTQSA-N	237.124	ESI pos	1.791	48	641	6705	6155	2496	2523	5889	2686	206	1434	4578	27447	6430	4518	82	6749	74483	262	72	62	54	37	29	44	65	40	2453	7959	1435	4673	3929	3967	4878	5692	1342	801	2626	3436	1809	2218	3842	4028
1.95_294.14	Phe-Gln	[M+H]+	2	KLAONOISLHWJEE-QWRGUYRKSA-N	294.14	ESI pos	1.946	548	1564	2186	12946	3285	1145	3861	5721	519	1132	1437	885	3607	3049	981	4454	8095	434	534	684	497	609	574	1081	370	698	1803	3955	574	5246	2063	4299	3993	4560	916	981	1820	2143	557	1440	3147	1773
1.87_223.11	Phe-Gly	[M+H]+	2	GLUBLISJVJFHQS-VIFPVBQESA-N	223.106	ESI pos	1.867	125	1416	14919	10011	11185	3055	10639	770	143	2439	4253	7091	5679	5239	281	8846	22511	1105	95	194	212	155	154	143	177	149	3394	23594	561	4588	6548	9178	9061	8526	6978	4292	8617	4990	19821	2909	6480	10408
2.11_303.14	Phe-His	[M+H]+	2	OHUXOEXBXPZKPT-STQMWFEESA-N	303.142	ESI pos	2.108	59	418	35454	4540	1028	8841	6514	1063	102	3875	768	1982	5118	2192	186	16245	9627	796	80	167	401	113	67	71	69	255	3921	120180	1454	3191	16657	10950	11268	7198	2045	655	46743	4159	111036	1387	23515	7344
1.41_277.16	Phe-Leu	[M-H]-	2	RFCVXVPWSPOMFJ-STQMWFEESA-N	277.156	ESI neg	1.414	6	502	9829	14750	2077	5602	8962	472	279	3220	2242	14281	6046	11165	84	7794	126778	1127	6	12	6		9	6	6	6	4296	19964	1757	7189	9795	7902	7838	12403	4292	1330	16691	5340	14097	5296	9206	5565
1.41_311.14	Phe-Phe	[M-H]-	2	GKZIWHRNKRBEOH-HOTGVXAUSA-N	311.139	ESI neg	1.412	10	15	782	2080	280	569	2525	10	27	183	70	2273	1228	1144	6	1137	18641	73	6	6	6		6	10	8	6	475	2691	367	994	1211	1523	1679	2083	248	28	575	962	1347	496	807	765
1.44_352.16	Phe-Trp	[M+H]+	2	JMCOUWKXLXDERB-WMZOPIPTSA-N	352.164	ESI pos	1.437	96	72	461	1029	475	323	1497	311	56	93	299	517	952	991	54	1045	6036	135	21	46	92	66	62	32	53	50	329	1146	183	799	656	997	898	1071	640	141	419	394	327	434	3386	528
1.53_263.14	Phe-Val	[M-H]-	2	IEHDJWSAXBGJIP-RYUDHWBXSA-N	263.141	ESI neg	1.53	15	137	6816	11881	2658	1751	11174	699	66	2022	2796	9206	7545	14380	18	7322	95262	1510	6	10	6	6	6	6	6		3190	10409	1054	3216	4450	7270	6661	7781	4796	405	2937	7994	1932	2330	2777	3995
0.84_137.11	Phenelzine	[M+H]+	3	RMUCZJUITONUFY-UHFFFAOYSA-N	137.105	ESI pos	0.84	236	832	133	1863	1066	376	5797	679	103	486	2621	558	1426	2384	220	1731	989	119	49	93	152	207	65	102	91	60	580	401	1265	614	993	3771	3999	2667	575	918	522	909	343	569	937	111
0.34_165.09	Phenethylacetate	[M+H]+	3	MDHYEMXUFSJLGV-UHFFFAOYSA-N	165.091	ESI pos	0.339	127	1051	631	1098	3084	912	1167	1521	539	1041	1408	821	1093	1287	483	1349	840	424	230	105	168	195	109	109	248	156	564	576	613	336	861	861	917	973	458	469	650	739	406	917	722	1102
1.00_122.10	Phenethylamine	[M+H]+	3	BHHGXPLMPWCGHP-UHFFFAOYSA-N	122.096	ESI pos	1	582	685	335	865	1708	145	686	599	152	346	1231	275	618	734	245	729	311	252	240	180	589	650	166	207	399	189	289	983	806	656	617	850	728	382	887	742	709	562	231	658	747	268
1.31_103.05_1.31_121.07	Phenylacetaldehyde	[M+H-H2O]+_[M+H]+	1	DTUQWGWMVIHBKE-UHFFFAOYSA-N	103.0517_121.0653	ESI pos	1.3115	298	2265	876	201	1735	261400	7543	651	1854	239	757	177	453	1822	28656	229	2210	203	226	2513	208	314	75	1406	629	1212	333	401864	333	371	1072	2979	2716	10013	27689	524	216	62337	450	998	1418	547
1.70_103.05	Phenylacetaldehyde isomer	[M+H-H2O]+	2	DTUQWGWMVIHBKE-UHFFFAOYSA-N	103.054	ESI pos	1.698	43	4496	3596	5926	16869	2260	10400	7003	1599	1878	8522	2517	5377	9784	3787	6487	9927	4125	39	36	60	120	45	114	55	46	4980	14019	1248	3963	6248	7982	9150	3592	6245	3594	5091	3035	3530	4828	4036	6669
1.56_263.10	Phenylacetylglutamine	[M-H]-	1	JFLIEFSWGNOPJJ-JTQLQIEISA-N	263.105	ESI neg	1.557	6	106	34	173	343	18	213	76	47	214	29	448	412	231	26	88	336	46	22	15	39	56	27	29	10	12	119	297	39	97	528	113	75	342	61	45	331	45	219	123	213	907
0.70_192.06	Phenylacetylglycine	[M-H]-	3	UTYVDVLMYQPLQB-UHFFFAOYSA-N	192.064	ESI neg	0.699	159	87	90	58	821	46	95	68	16	93	162	6	71	178	29	62	123	14	73	76	74	105	147	249	81	209	33	253	139	1650	155	37	42	37257	178	31	31	121	19	43	101	23
1.70_164.07	Phenylalanine	[M-H]-	3	COLNVLDHVKWLRT-QMMMGPOBSA-N	164.072	ESI neg	1.697	238	20744	15659	43191	126851	12543	58404	48835	6981	12463	55465	15627	38796	91477	24820	37561	95142	14589	338	485	287	496	402	788	408	392	30114	104503	9455	15803	48719	47550	69032	20417	48540	19673	32150	19048	16429	25651	23849	36966
1.02_152.11	Phenylpropanolamine	[M+H]+	3	DLNKOYKMWOXYQA-UHFFFAOYSA-N	152.106	ESI pos	1.024	407	496	466	280	392	422	354	386	302	287	286	375	444	443	283	387	334	355	333	274	278	386	363	328	407	309	251	372	397	332	333	356	409	382	412	437	369	339	339	410	336	327
0.24_163.04	Phenylpyruvic acid	[M-H]-	3	BTNMPGBKDVTSJY-UHFFFAOYSA-N	163.039	ESI neg	0.236	202	547	323	412	1321	227	632	326	163	199	433	225	414	1151	231	588	814	230	225	207	106	109	183	108	246	242	227	2559	192	237	233	359	613	242	173	442	485	334	163	278	852	282
0.25_229.05	Phlorobenzophenone	[M-H]-	3	CPEXFJVZFNYXGU-UHFFFAOYSA-N	229.054	ESI neg	0.252	130	155	129	275	352	102	329	260	139	228	196	114	529	278	4131	527	308	139	314	152	102	138	332	159	121	144	160	250	230	112	219	177	139	197	218	90	262	106	243	197	130	267
0.24_127.04	Phloroglucinol	[M+H]+	3	QCDYQQDYXPDABM-UHFFFAOYSA-N	127.038	ESI pos	0.236	40	25	7	32	76	67	30	36	48	76	46	30	7	52	144	34		20	17	10	15	48	8	12	24	32	65	22	10	9	25	21	38	6	117	36	4	9	85	22	22	95
2.12_184.07	Phosphocholine	[M+H]+	3	YHHSONZFOIEMCP-UHFFFAOYSA-N	184.072	ESI pos	2.119	149	250	11	42	366	42	100	61	28	34	197	56	82	217	71	227	11	93	71	117	167	79	69	69	127	322	99	165	19	34	94	100	98	202	335	39	25	57	55	45	117	65
2.29_166.97	Phosphoenolpyruvic acid	[M-H]-	3	DTBNBXWJWCWCIK-UHFFFAOYSA-N	166.975	ESI neg	2.295	15	112	155	419	390	51	113	304	59	144	184	703	507	470	83	852	1420	57	19	20	17	6	25	17	10	21	226	731	338	340	431	498	663	145	338	20	65	128	266	121	500	1144
2.36_96.97	Phosphoric acid	[M-H]-	3	NBIIXXVUZAFLBC-UHFFFAOYSA-N	96.9702	ESI neg	2.357	1233	43131	95487	165382	115525	27317	92386	81348	9728	40273	97681	68437	101001	187060	78658	91427	123710	43665	1252	1930	1854	1150	1036	783	1222	1915	47547	239455	38938	70675	148121	150261	150647	93172	97995	10607	69676	43697	74683	116100	68480	118148
0.62_165.02	Phthalic acid	[M-H]-	1	XNGIFLGASWRNHJ-UHFFFAOYSA-N	165.021	ESI neg	0.616	3914	1320	1222	1001	1349	1801	1598	2628	1557	1792	1897	1007	1835	2699	1443	1046	1452	2097	4988	6302	3167	1514	3671	5016	2369	3600	2389	724	1093	1804	1460	1473	1273	1345	968	1445	1162	2078	3628	1146	1981	1736
1.16_318.30	Phytosphingosine	[M+H]+	3	AERBNCYCJBRYDG-KSZLIROESA-N	318.297	ESI pos	1.16	512	471	577	515	482	611	635	514	662	602	611	517	448	981	537	407	596	584	555	534	478	567	661	593	509	618	518	427	406	486	673	567	696	494	532	506	494	515	582	531	640	692
0.35_243.06	Piceatannol	[M-H]-	3	CDRPUGZCRXZLFL-OWOJBTEDSA-N	243.064	ESI neg	0.346	21	9	9	24	51	28	35	25	21	47	198	25	37	18	31	22	48	22	16	11	15	16	17	14	14	8	24	27	20	28	11	28	23	19	58	11	9	44	16	18	6	18
1.07_389.12	Piceid	[M-H]-	3	HSTZMXCBWJGKHG-CUYWLFDKSA-N	389.123	ESI neg	1.073	13	6	9	39	27	11	47	12	7	6	74	6	23	37	16	46	27	10	7	7	7	20	10	7	7	7	8	24	10	6	165	24	35	14	32	16	13	21	6	14	26	20
0.38_209.13	Pilocarpine	[M+H]+	3	QCHFTSOMWOSFHM-WPRPVWTQSA-N	209.129	ESI pos	0.379	97	377	323	365	497	352	490	387	269	298	485	212	358	462	263	388	414	379	229	135	176	202	156	15	321	82	372	535	325	258	324	472	508	556	1640	307	262	417	332	276	191	254
0.35_159.07	Pimelic acid	[M-H]-	3	WLJVNTCWHIRURA-UHFFFAOYSA-N	159.067	ESI neg	0.352	168	245	243	189	47	259	114	343	282	205	334	154	210	163	163	203	35	258	145	125	62	306	283	133	194	37	270	151	510	319	86	141	192	167	80	384	85	272	51	448	195	131
1.92_130.08	Pipecolic acid	[M+H]+	3	HXEACLLIILLPRG-UHFFFAOYSA-N	130.084	ESI pos	1.921	92	2662	134	6372	6145	3483	1317	4115	2081	2786	3923	428	2847	3767	273	3213	7099	569	129	240	96	92	141	515	137	118	1461	908	5145	1390	3500	15031	14134	12034	1155	421	2225	6132	691	774	1469	901
0.23_286.14	Piperine	[M+H]+	3	MXXWOMGUGJBKIW-YPCIICBESA-N	286.144	ESI pos	0.225	141	113	45	195	172	170	186	161	158	100	64	216	193	218	167	283	323	124	173	103	106	61	205	113	134	133	150	25	79	96	134	191	244	204	130	132	185	139	109	186	233	157
0.35_296.15	Pizotifen	[M+H]+	3	FIADGNVRKBPQEU-UHFFFAOYSA-N	296.147	ESI pos	0.352	237	1436	603	1943	1361	1103	2154	1970	782	1185	6777	776	2424	2791	958	3174	1439	1023	278	249	569	426	287	179	585	457	914	682	560	624	1505	1334	951	660	1194	790	1483	1585	1127	721	1337	1308
1.89_225.09	Porphobilinogen	[M-H]-	1	QSHWIQZFGQKFMA-UHFFFAOYSA-N	225.088	ESI neg	1.891	93	329	2446	2882	449	666	1218	2378	157	968	5536	124	424	253	114	1399	239	109	177	133	13	120	23	138	6	172	292	5858	78	1191	2330	2415	2434	258	4386	1685	3369	381	2465	2851	346	4780
0.22_325.11	Prazepam	[M+H]+	3	MWQCHHACWWAQLJ-UHFFFAOYSA-N	325.112	ESI pos	0.22	125	228	146	115	122	77	158	283	298	166	57	342	127	168	225	95	171	295	242	157	134	113	175	278	209	223	139	111	152	64	278	278	296	73	126	104	98	166	199	96	223	237
0.46_384.17	Prazosin	[M+H]+	3	IENZQIKPVFGBNW-UHFFFAOYSA-N	384.168	ESI pos	0.457	37	85	44	122	156	16	65	35	39	28	95	49	31	46	55	123	126	25	34	16	99	68	34	19	40	31	35	145	93	88	30	28	65	26	83	112	84	38	48	112	36	30
1.45_160.13	Pregabalin	[M+H]+	2	AYXYPKUFHZROOJ-ZETCQYMHSA-N	160.132	ESI pos	1.454	36	155	99	178	184	89	384	2407	930	61	190	311	458	2269	104	194	484	108	31	29	18	25	10	54	31	30	51	2130	45	261	350	259	213	1058	296	221	265	200	183	177	190	293
2.12_242.12	Pro-Gln	[M-H]-	2		242.116	ESI neg	2.122	12	757	9392	5354	1647	6297	19591	8576	402	4181	13565	4416	1021	1145	2378	4702	4605	881	18	17	16	6	12	15	16	22	487	13423	447	1646	2224	1878	2281	3367	2258	8204	16227	1129	12005	14341	693	36335
2.09_245.11	Pro-Glu	[M+H]+	2	QLROSWPKSBORFJ-BQBZGAKWSA-N	245.113	ESI pos	2.086	98	10784	36521	14948	71028	5586	20922	8686	1919	11492	34140	2807	18140	40920	6552	12061	12494	945	35	106	247	114	117	89	128	98	11711	32396	802	18018	27011	22876	21451	27238	12363	4006	4336	12915	1195	10424	32051	4074
1.94_235.11_1.96_213.12	Pro-Pro	[M+Na]+_[M+H]+	2	RWCOTTLHDJWHRS-YUMQZZPRSA-N	235.1053_213.1222	ESI pos	1.9455	303	71836	62415	612602	72962	578706	2280375	753954	52957	179031	717472	86259	14720	70056	175528	153725	103931	40333	399	406	509	379	567	772	470	2007	46177	574111	22056	194827	148670	267990	237997	177709	189279	396656	675727	154004	307279	658821	83111	1056467
0.24_374.15	Prochlorperazine	[M+H]+	3	WIKYUJGCLQQFNW-UHFFFAOYSA-N	374.146	ESI pos	0.238	156	152	110	62	222	67	63	160	98	137	73	127	179	100	121	149	39	144	118	92	111	86	140	70	188	231	148	100	197	146	145	143	155	68	112	190	135	156	122	176	164	102
1.65_145.99	Procysteine	[M-H]-	3	BMLMGCPTLHPWPY-REOHCLBHSA-N	145.991	ESI neg	1.648	8	10	13		6	23	21	10	6	17	6	18	11	18	7	5	11	9	6	17			6	6	8	6	6	21	11		22	5	10	10	14	8	13	6	5	6	11	4
0.22_315.23	Progesterone	[M+H]+	3	RJKFOVLPORLFTN-LEKSSAKUSA-N	315.228	ESI pos	0.221	345	1271	541	713	525	719	1743	952	830	573	518	905	725	5564	740	820	740	687	788	585	291	365	734	479	666	1003	810	377	432	414	580	652	642	715	803	466	647	680	762	717	689	821
1.92_114.06	Proline	[M-H]-	3	ONIBWKKTOPOVIA-BYPYZUCNSA-N	114.057	ESI neg	1.922	117	2919	8754	20293	10665	5970	17207	14543	2949	4887	29859	2325	5286	19102	15365	13708	14069	1050	123	127	152	172	143	233	118	212	10784	16896	231	14921	19981	19482	23500	10199	13780	4009	12721	3944	6431	23115	17402	20963
2.03_227.10	Proline-hydroxyproline	[M-H]-	3	ONPXCLZMBSJLSP-CSMHCCOUSA-N	227.104	ESI neg	2.031	50	249	772	1647	3133	142	1194	253	31	403	1476	739	1375	2614	138	1123	2801	38	24	22	12	12	20	22	29	16	858	2904	45	964	1594	1970	2511	1402	2767	195	309	907	96	1357	726	503
0.44_73.03	Propionic acid	[M-H]-	3	XBDQKXXYIPTUBI-UHFFFAOYSA-N	73.0298	ESI neg	0.441	52	159	67	50	830	36	78	81	36	120	36	42	69	97	33	85	86	24	115	86	59	96	106	161	64	123	76	66	60	34	52	84	105	253	47	127	74	59	146	52	96	42
1.61_218.14	Propionylcarnitine	[M+H]+	1	UFAHZIUFPNSHSL-UHFFFAOYSA-N	218.137	ESI pos	1.606	61177	855	9861	3722	523	6468	2517	24937	505	254	458	64317	374	3765	32515	4116	6900	62727	69873	96724	42339	49075	54178	70751	39811	62792	136	3699	472	362	156	10274	8780	32196	9533	9836	672	424	59530	4478	4991	26998
0.28_353.23	Prostaglandin E1	[M-H]-	3	GMVPRGQOIOIIMI-DWKJAMRDSA-N	353.231	ESI neg	0.279	2278	1349	783	556	4671	477	703	633	687	1186	2366	833	1695	678	543	3791	2443	246	2609	865	1892	413	336	790	570	617	995	674	3362	940	440	542	593	822	1503	387	583	1100	657	1413	970	1180
0.32_563.26	Protoporphyrin IX	[M+H]+	2	OXTIQTUKEUGAPP-UJJXFSCMSA-N	563.263	ESI pos	0.322	1191	167	159	126	53365	262	174	126	53	252	76	31	171	107	86	349	1997	137	274	709	52	8	99	193	79	177	182	1080	114	1008	154	124	84	118	129	9	100	95	246	154	149	179
1.75_243.06	Pseudouridine	[M-H]-	1	PTJWIQPHWPFNBW-GBNDHIKLSA-N	243.061	ESI neg	1.749	862	594	222	178	3117	190	416	170	58	92	713	579	130	1800	516	323	393	235	1197	1481	598	1356	1225	2023	608	763	290	1224	32	407	42	94	92	998	15	121	15	203	69	346	656	703
1.39_179.06	Psicose	[M-H]-	3	BJHIKXHVCXFQLS-PUFIMZNGSA-N	179.057	ESI neg	1.393	61	10	6	16	19	138	99	85	14	31	20	6	20	63	8	21	24	197	116	193	40	66	162	147	75	188	8	16	10	144	12	27	28	252	14	12	6	22	42	6	35	183
0.44_119.04	Purine	[M-H]-	3	KDCGOANMDULRCW-UHFFFAOYSA-N	119.035	ESI neg	0.438	21	66	37	21	199	18	27	28	30	46	35	44	42	68	41	28	33	30	45	27	27	17	30	39	43	33	30	14	36	9	39	21	25	12	23	26	28	76	16	20	25	216
2.28_89.11	Putrescine	[M+H]+	3	KIDHWZJUCRJVML-UHFFFAOYSA-N	89.1069	ESI pos	2.277	298	4107	3898	9488	7756	1454	10439	2560	490	6711	13197	2152	5280	9688	2345	4074	4838	729	455	246	151	179	472	274	130	362	9098	5500	2039	2901	13313	9902	9996	3934	14514	3623	6120	10029	2220	6991	9400	4648
2.01_169.09	Pyridoxamine	[M+H]+	3	NHZMQXZHNVQTQA-UHFFFAOYSA-N	169.095	ESI pos	2.007	330	6937	19117	12024	7418	3741	5873	6575	2218	4459	9752	2771	2858	6175	3729	5477	7455	961	383	424	491	262	476	515	403	395	7452	18293	824	12649	8930	9563	9620	8730	2533	4759	18809	2196	10681	21139	7455	18859
1.64_261.09	PyroGlu-Met	[M+H]+	2	FKWGLFXEKQAERS-UHFFFAOYSA-N	261.091	ESI pos	1.639	58	205	956	1691	1572	504	863	194	87	87	266	797	657	678	130	486	4026	116	91	95	44	58	82	84	76	92	409	1783	129	877	446	1680	1847	1874	163	149	221	175	254	505	388	742
1.51_277.12	PyroGlu-Phe	[M+H]+	2	XCEZCXFVJLMPKG-UHFFFAOYSA-N	277.117	ESI pos	1.515	78	8325	8916	13542	13193	3353	9422	24101	207	1054	7537	7150	8933	9501	1075	5213	40089	582	62	55	72	71	61	203	165	88	5445	29960	159	13352	10174	35687	44164	24320	1316	10075	2158	3541	807	26013	5222	11211
1.89_227.10	PyroGlu-Pro	[M+H]+	2	PFEJJYZYEFRQEA-UHFFFAOYSA-N	227.102	ESI pos	1.885	56	499	3639	5310	815	1816	2736	3784	337	1720	10678	188	689	476	309	2897	399	143	20	86	78	20	39	58	82	51	464	10879	165	2145	5389	5776	5274	505	6999	3198	6299	796	4373	4787	553	11147
1.62_227.10	PyroGlu-Val	[M-H]-	2	DTSWLLBBGHRXQH-SVRRBLITSA-N	227.104	ESI neg	1.625	82	1919	3889	18072	11309	1078	5724	1115	76	593	2742	5579	3885	5012	253	2778	51273	600	97	48	275	172	34	57	107	231	1596	13946	140	4208	2796	18185	17420	6819	1446	5039	4058	962	931	2814	1241	2135
1.99_357.21	PyroGlu-Val-Lys	[M+H]+	2	GZICIGMUSACQTO-UHFFFAOYSA-N	357.209	ESI pos	1.99	81	1163	2234	8704	39728	1846	6691	1902	809	2158	3275	5638	7458	4461	753	4919	121605	291	33	94	120	132	22	52	51	64	1694	4570	3018	2396	5626	8369	8150	10141	1909	2491	1584	1844	466	1513	2445	2392
2.15_130.05	Pyroglutamic acid	[M+H]+	3	ODHCTXKNWHHXJC-VKHMYHEASA-N	130.05	ESI pos	2.149	6726	47418	112118	121608	87863	93073	96164	319983	89275	27734	98777	11243	21209	80407	53564	39778	32423	14997	9400	13332	7178	9871	8259	11281	6642	37947	41251	71341	2578	44712	78612	38458	43109	11055	214708	28653	21751	26918	13602	54206	45325	59311
2.28_72.08	Pyrrolidine	[M+H]+	2	RWRDLPDLKQPQOW-UHFFFAOYSA-N	72.0814	ESI pos	2.276	7426	71670	63968	175310	147289	26218	197389	45433	11688	126525	235134	37187	88639	185956	44432	66838	79380	17195	10604	5631	4176	4279	9628	6116	3896	9242	166164	101875	34205	46652	240634	192907	188775	69753	274259	64888	114616	177216	37240	125882	178593	83268
1.43_87.01	Pyruvic acid	[M-H]-	3	LCTONWCANYUPML-UHFFFAOYSA-N	87.0101	ESI neg	1.43	714	608	4756	1000	4795	5050	3917	3182	987	792	619	2752	1457	3270	1218	2149	3655	2958	788	1289	684	811	1233	1286	724	1356	472	716	996	3159	430	1614	1239	2950	293	358	477	290	11556	530	1040	4942
0.36_360.14	Rabeprazole	[M+H]+	3	YREYEVIYCVEVJK-UHFFFAOYSA-N	360.14	ESI pos	0.365		105	47	87	345	25	46	51	74	115	111	71	38	1888	33	117	223	125	9	15	45	92	31	31	67	52	82	71	48	44	148	88	123	117	133	110	60	132	123	97	27	113
0.31_386.15	Racecadotril	[M+H]+	3	ODUOJXZPIYUATO-UHFFFAOYSA-N	386.146	ESI pos	0.309	40	6899	122	11	37	81	112	668	68	532	80	61	121	197	55	91	30	66	22	34	33	95	90	139	54	198	151	231	100	107	87	100	152	66	109	201	1110	122	78	70	129	205
2.30_503.16	Raffinose	[M-H]-	3	MUPFEKGTMRGPLJ-ZQSKZDJDSA-N	503.159	ESI neg	2.299	12	56	44	68	660	26	82	854	16	60	78	16	129	196	16	116	69	66	21	21	9	8	12	112	6	20	82	118	28	233	9	36	143	145	370	67	28	27	22	65	57	90
0.35_415.22	Ramipril	[M-H]-	3	HDACQVRGBOVJII-JBDAPHQKSA-N	415.221	ESI neg	0.35	586	31	29	70	112	52	96	32	13	28	88	14	203	153	16	297	347	6	158	195	134	158	157	217	122	238	16	60	45	81	33	51	18	84	187	17	66	79	49	95	82	70
0.24_227.07	Resveratrol	[M-H]-	3	LUKBXSAWLPMMSZ-OWOJBTEDSA-N	227.07	ESI neg	0.237	85	58	82	45	179	141	1819	89	44	103	84	19	85	96	56	59	18	71	86	61	49	26	70	40	73	125	61	28	59	105	76	69	49	116	58	46	41	51	56	58	70	867
0.29_301.22	Retinoic acid	[M+H]+	3	SHGAZHPCJJPHSC-YCNIQYBTSA-N	301.216	ESI pos	0.292	179	214	32532	3190	33802	1324	4414	191	271	252	5216	105595	1640	946735	2447	1005	219649	165	810	531	125	313	142	237	277	5	1049	15484	1478	13237	258	496	272	12299	1161	127	388	551	26184	16609	62861	54166
1.50_377.14	Riboflavin	[M+H]+	3	AUNGANRZJHBGPY-SCRDCRAPSA-N	377.142	ESI pos	1.502	23	509	119	621	8916	333	335	204	220	62	463	1155	735	1179	674	270	1910	67	45	64	40	26	69	81	43	40	201	1938	387	116	482	716	702	257	223	144	54	194	52	684	988	130
1.07_149.05	Ribose	[M-H]-	3	SRBFZHDQGSBBOR-SOOFDHNKSA-N	149.045	ESI neg	1.067	199	281	95	35	459	212	205	152	89	65	208	292	26	433	231	182	100	256	527	516	186	265	485	810	233	424	113	35	45	53	45	94	59	632	95	136	13	165	211	115	216	121
2.31_229.01	Ribose-5-phosphate	[M-H]-	1	KTVPXOYAKDPRHY-AIHAYLRMSA-N	229.014	ESI neg	2.305	38	843	2724	30232	1102	1996	20285	12376	772	4370	13534	3443	27673	19496	1834	20453	14517	809	65	51	45	78	57	48	21	61	2101	2486	2839	3047	6467	3077	4320	1315	3198	844	1510	4854	1461	6079	6838	1334
0.23_297.24	Ricinoleic acid	[M-H]-	2	WBHHMMIMDMUBKC-QJWNTBNXSA-N	297.245	ESI neg	0.231	2347	4267	8037	4237	93199	17445	2724	3464	1629	2780	14931	2112	24750	95953	2647	14672	8086	1055	1836	1720	2423	1525	1759	2100	1506	2341	10998	5297	1617	20582	1958	6361	5946	13807	10269	834	4642	11760	6321	3731	7018	3095
1.37_220.13	Ritalinic acid	[M+H]+	2	INGSNVSERUZOAK-UHFFFAOYSA-N	220.129	ESI pos	1.371	242	127	87	250	262	48	368	176	34	90	197	104	139	137	188	420	177	44	60	117	284	770	68	107	73	215	91	195	91	137	725	121	103	141	1489	100	118	268	49	104	68	85
0.34_275.22	Ropivacaine	[M+H]+	3	ZKMNUMMKYBVTFN-HNNXBMFYSA-N	275.216	ESI pos	0.341	94	164	68	47	87	89	78	91	56	121	79	45	62	68	18	52	14	74	44	16	166	78	10	32	128		32	115	123	3353	100	87	47	110	150	24	90	67	99	44	89	60
2.24_385.13	S-Adenosyl-homocysteine	[M+H]+	3	ZJUKTBDSGOFHSH-WFMPWKQPSA-N	385.134	ESI pos	2.243	41	67	6	47	340	91	115	170	41	41	27	58	43	268	107	109	37	32	18	19	45	34	16	36	6	26	113	97	167	150	48	53	76	466	8	319	345	72	121	580	39	40
2.44_399.14	S-Adenosyl-methionine	[M+H]+	1	MEFKEPWMEQBLKI-AIRLBKTGSA-N	399.139	ESI pos	2.435	23	58	44	89	230	126	915	141	32	51	626	317	325	415	113	300	194	94	6	12	36	26	18	15	17	21	19	76	21	168	64	77	122	143	145	45	48	79	10	79	103	73
0.35_137.02	Salicylic acid	[M-H]-	3	YGSDEFSMJLZEOE-UHFFFAOYSA-N	137.025	ESI neg	0.349	572	3169	9474	1966	15093	582	5936	1974	1052	1245	2857	1648	2202	12199	6482	1636	5886	1116	2860	939	741	534	765	793	864	1093	60661	14358	1623	16321	2694	3852	3483	43800	2379	1896	5372	9289	2500	271887	8190	16056
0.99_123.05	Salicylic alcohol	[M-H]-	2	CQRYARSYNCAZFO-UHFFFAOYSA-N	123.045	ESI neg	0.991	10	90	15	12	23	22	19	19	16	12	19	8	11	26	14	17	14	27	14	30	10	10	43	15	9	24	14	18	30	145	38	3378	2968	3957	26	963	19	27	17	10	37	20
1.13_414.27	Salmeterol	[M-H]-	3	GIIZNNXWQWCKIB-UHFFFAOYSA-N	414.269	ESI neg	1.132	200		188	26	14	128	8	74	6		221	56	413	1803	20	234	685	6	147	127	89	384	158	802	123	381	34	14	6	139	10		20	5	6	16	14	64	6	72	281	53
1.45_180.10	Salsolinol	[M+H]+	2	IBRKLUSXDYATLG-LURJTMIESA-N	180.1	ESI pos	1.451	389	293	568	1382	2561	278	646	798	177	206	494	374	419	1246	276	459	451	168	322	321	376	399	241	304	220	231	223	2865	407	460	553	509	714	37926	422	335	352	228	330	616	560	456
0.25_191.04	Scopoletin	[M-H]-	3	RODXRVNMMDRFIK-UHFFFAOYSA-N	191.036	ESI neg	0.246	56	216	93	55	145	12	53	67	43	68	24	50	96	63	61	51	50	76	77	80	44	47	62	37	110	76	70	324	48	41	84	54	48	83	64	83	63	56	73	118	64	96
0.26_186.08	Secnidazole	[M+H]+	3	KPQZUUQMTUIKBP-UHFFFAOYSA-N	186.084	ESI pos	0.264	416	268	314	205	604	330	350	659	412	218	280	248	280	179	312	340	181	308	103	186	322	208	383	336	203	400	136	171	304	207	200	304	517	516	301	377	326	385	374	293	336	577
0.26_361.16	Secoisolariciresinol	[M-H]-	3	PUETUDUXMCLALY-HOTGVXAUSA-N	361.163	ESI neg	0.257	845	828	3750	2351	2436	3945	2155	844	1992	2632	2047	5107	1174	4419	1375	1820	3153	2347	2818	3891	724	2225	3153	2074	1008	2241	2208	1712	877	2155	3370	909	1527	2769	3195	2740	531	2753	1945	1831	3809	4829
0.34_188.14	Selegiline	[M+H]+	3	MEZLKOACVSPNER-GFCCVEGCSA-N	188.145	ESI pos	0.335	45	2055	2732	1865	3761	1476	1441	2451	1867	1879	3610	2134	2674	7478	1132	975	3233	311	360	854	2526	400	308	176	2003	243	1653	5188	2370	1908	10294	3142	2863	2548	2915	346	3873	1443	4591	2947	2313	2084
2.16_175.07	Ser-Ala	[M-H]-	2	SSJMZMUVNKEENT-IMJSIDKUSA-N	175.073	ESI neg	2.157	14	475	11995	5181	10788	1766	5291	377	94	2726	1957	8006	5244	8195	186	5169	22855	569	14	28	22	20	22	32	35	39	2795	11372	477	4635	8540	7280	8727	5824	2011	1021	8956	3126	32509	3042	5108	11118
2.47_262.15	Ser-Arg	[M+H]+	2	RZEQTVHJZCIUBT-RITPCOANSA-N	262.15	ESI pos	2.467	191	1397	14817	4933	6451	2301	12122	779	270	1808	2818	5448	6593	6546	623	9106	17108	8347	163	231	171	135	301	108	150	171	5867	6433	6103	5945	5587	8778	11216	17223	3507	805	1303	4713	23891	3884	6153	2502
2.31_219.06	Ser-Asp	[M-H]-	2	VBKBDLMWICBSCY-DMTCNVIQSA-N	219.061	ESI neg	2.311	16	1555	6525	1379	16094	1787	2589	557	290	3005	2533	1806	1156	1704	1211	1812	4214	3707	23	41	43	39	62	23	34	41	7603	1530	334	7323	1434	1676	1847	5662	6980	6120	1909	4392	1131	1266	4684	4148
2.33_234.11	Ser-Gln	[M+H]+	2	UJTZHGHXJKIAOS-UHNVWZDZSA-N	234.107	ESI pos	2.327	155	810	42341	11080	8086	12947	5216	2855	207	3936	4228	5870	7737	7124	466	15734	23675	277	165	406	165	279	221	366	141	210	15038	68861	393	13181	8501	17286	21387	52031	3670	766	32527	4247	29009	14121	20221	30678
2.29_233.08	Ser-Glu	[M-H]-	2	LAFKUZYWNCHOHT-UHNVWZDZSA-N	233.079	ESI neg	2.287	61	4585	12414	7775	35492	2181	19181	15655	1271	9251	17850	3028	10860	9385	2979	7335	14809	1655	69	66	38	43	102	89	48	39	13040	10254	457	12287	24820	14487	24088	17798	35954	5247	3536	12007	1175	25857	12724	19062
2.45_241.09	Ser-His	[M-H]-	2	YZMPDHTZJJCGEI-RNFRBKRXSA-N	241.094	ESI neg	2.452	6	26	12093	943	1613	1950	3743	38	16	1407	314	2105	1234	585	27	2328	8458	767	9	14	6	6	10	20	9	18	1581	9076	222	1221	2200	2074	2579	3116	119	197	9585	528	26755	970	3027	10538
1.93_217.12	Ser-Ile	[M-H]-	2	BXLYSRPHVMCOPS-RRKCRQDMSA-N	217.12	ESI neg	1.927		1121	16705	20354	8676	4413	14598	917	139	2015	6362	8944	9453	15947	148	9609	93760	1275	6	10	6	3	2	4	6	14	4437	23390	1263	6745	7684	19096	19780	20033	5053	1342	13336	7259	7353	3441	7374	12169
1.97_235.08	Ser-Met	[M-H]-	2	PBUXMVYWOSKHMF-RITPCOANSA-N	235.075	ESI neg	1.973	9	94	4247	3510	3171	390	8081	106	21	350	416	3866	3312	8809	41	2484	28836	73	24	15	10	12	18	20	15	18	901	3233	516	869	930	1752	1687	4562	325	31	234	4671	407	518	2408	1861
2.11_201.09	Ser-Pro	[M-H]-	2	WBAXJMCUFIXCNI-WDSKDSINSA-N	201.088	ESI neg	2.106	23	1595	9591	3537	1945	2525	3937	3615	253	2624	8626	3408	1175	2003	338	2812	6402	1132	38	32	24	16	17	25	27	21	326	11582	386	589	1631	1190	1300	945	1248	4027	9919	814	18679	7157	374	8787
2.42_359.20	Ser-Pro-Arg	[M+H]+	2	NUEHQDHDLDXCRU-UHFFFAOYSA-N	359.201	ESI pos	2.416	250	728	3329	2501	4674	801	1974	904	757	358	5112	904	2625	3246	242	1720	4834	1081	80	105	228	295	112	108	99	138	313	1523	488	940	836	725	938	1496	3434	249	1104	1177	2070	1089	450	1851
2.33_193.08	Ser-Ser	[M+H]+	2	XZKQVQKUZMAADP-IMJSIDKUSA-N	193.081	ESI pos	2.326	69	201	6208	2150	2875	1320	3884	95	42	939	866	2781	5116	3947	59	3707	5821	102	60	90	46	66	48	78	58	70	2213	5831	407	2929	4717	6974	7824	4668	265	415	2654	1670	22946	1313	3258	8428
2.24_205.08	Ser-Thr	[M-H]-	2	LDEBVRIURYMKQS-UOWFLXDJSA-N	205.084	ESI neg	2.238	10	910	32974	16500	35928	4220	25011	358	298	7541	6549	27502	18770	19689	325	16063	85115	860	8	24	56	14	32	57	52	25	8459	24941	825	9545	25781	22834	24830	8616	6998	2602	4086	12082	7118	6615	15966	20484
1.98_203.10	Ser-Val	[M-H]-	2	ILVGMCVCQBJPSH-PHDIDXHHSA-N	203.104	ESI neg	1.976	148	720	42605	18791	58000	4325	24484	1971	203	4409	10608	56763	13681	48442	360	10514	164406	1870	249	199	216	278	273	224	136	142	6703	21112	1251	7212	6864	14579	14578	19515	5576	2095	14009	10563	6512	11136	5751	18374
2.11_104.04	Serine	[M-H]-	3	MTCFGRXMJLQNBG-REOHCLBHSA-N	104.035	ESI neg	2.11	736	11760	14132	16924	20152	4465	8467	14971	2729	5159	19412	6372	7860	44679	11768	9687	25564	3788	799	1344	1260	1357	919	1761	929	1263	8454	26966	456	10496	9411	7410	7206	4990	18618	4942	8191	5357	9900	19223	7588	12711
1.80_181.07	Sorbitol	[M-H]-	1	FBPFZTCFMRRESA-JGWLITMVSA-N	181.072	ESI neg	1.797	6	44	29	87	102	32	55	60	6	84	51	9	139	34	64	30	69	43	14	6	27	10	18	33	12	8	35	273	12	18	125	168	203	23	85	28	41	44	21	24	54	43
2.43_261.04	Sorbitol-6-phosphate	[M-H]-	1	GACTWZZMVMUKNG-SLPGGIOYSA-N	261.036	ESI neg	2.433	10	13	34	39	40	32	9	46	15	23	51	35	37	91	69	106	182	72	9	9		6	14	6	12	8	22	862	39	71	45	47	46	5	325	14	14	36	30	6	56	74
0.93_212.10	SR 57227A	[M+H]+	3	WPVVMKYQOMJPIN-UHFFFAOYSA-N	212.099	ESI pos	0.934	32	40	45	134	1392	47	273	96	28	46	99	39	127	802	32	61	68	54	35	57	44	23	55	47	69	61	34	528	54	68	113	183	254	1080	120	58	60	56	29	48	151	43
1.73_144.10	Stachydrine	[M+H]+	2	CMUNUTVVOOHQPW-UHFFFAOYSA-N	144.101	ESI pos	1.734	4164	3650	49749	435	6282	1137	2681	10815	2888	10743	4318	1888	6521	13951	4145	1961	8457	18086	5564	6020	11110	1775	3097	3853	3084	15723	58828	106861	57098	3356	4494	6749	5498	3821	18106	2390	6463	1280	7954	17032	2033	23912
0.42_173.08	Suberic acid	[M-H]-	2	TYFQFVWCELRYAO-UHFFFAOYSA-N	173.083	ESI neg	0.423	1773	3050	1133	998	2571	1160	2542	2500	1508	1607	1672	1372	1703	2242	1208	1031	7504	1023	2029	2305	2527	2020	1433	1444	1803	2191	1870	1445	2344	1581	1393	2123	1258	2866	1852	1054	2913	1614	2132	1512	1225	2251
1.49_117.02	Succinic acid	[M-H]-	2	KDYFGRWQOYBRFD-UHFFFAOYSA-N	117.02	ESI neg	1.488	19479	6611	36292	6728	85650	116379	526129	306849	22317	29316	28488	61416	30919	60276	26339	44698	57397	71937	24922	37926	16508	18419	40981	47496	16856	43552	10521	499179	3367	44561	76903	47669	27409	112521	56583	212562	3959	19572	45230	7778	91747	30907
2.05_377.09_2.05_341.11	Sucrose	[M+Cl]-_[M-H]-	1	CZMRCDWAGMRECN-UGDNZRGBSA-N	377.0857_341.1107	ESI neg	2.052	2572	2110	934	2966	2402	1343	3804	11758	823	1972	2828	736	1680	3341	4517	4054	1236	1059	880	726	2270	1887	694	11060	790	1229	1214	1705	1633	2424	1680	3153	13447	1362	6070	1981	1751	3152	1158	1639	1893	933
2.16_195.05	Sugar acid	[M-H]-	4		195.052	ESI neg	2.156	1099	9224	1272	2763	61565	944	5404	4036	405	913	2200	3410	743	6260	1704	1597	2790	704	964	1116	1125	1111	963	885	597	1222	1195	7787	745	1898	1307	22286	21281	1222197	1922	120532	1271	427	1018	3615	2450	1798
1.91_183.08	Sugar alcohol A	[M+H]+	4		183.084	ESI pos	1.911	62	945	741	2705	2644	1212	3081	2421	528	855	2300	401	2506	3193	1755	1888	3056	1066	79	98	91	94	40	25	71	95	1827	5329	471	819	3490	4178	4626	1081	1886	1533	1878	857	1106	1572	1496	2216
2.13_183.09	Sugar alcohol B	[M+H]+	4		183.085	ESI pos	2.129	205	158	53	120	205	158	265	427	132	234	136	208	227	178	191	195	122	97	164	223	122	161	207	299	117	208	157	391	112	57	220	154	170	242	142	143	155	134	64	145	120	35
0.26_251.06	Sulfadiazine	[M+H]+	2	SEEPANYCNGTZFQ-UHFFFAOYSA-N	251.059	ESI pos	0.26	256	164	207	147	250	114	27	42	161	49	87	154	299	11	204	237	83	137	8	30	152	94	46	52	171	122	175	134	182	77	114	194	255	167	86	174	168	147	34	19	159	16
0.24_252.05	Sulfamethoxazole	[M-H]-	2	JLKIGFTWXXRPMT-UHFFFAOYSA-N	252.046	ESI neg	0.241	147	72	68	42	105	55	38	49	68	100	60	30	49	72	47	62	40	84	74	90	84	47	71	42	75	75	70	35	82	63	114	51	51	61	93	57	96	50	100	125	80	53
1.32_150.09_1.32_168.10	Synephrine	[M+H-H2O]+_[M+H]+	2	YRCWQPVGYLYSOX-UHFFFAOYSA-N	150.091_168.1009	ESI pos	1.322	286	311	272	415	469	237	541	282	797	200	334	255	334	738	234	329	299	201	318	230	348	396	322	306	173	1095	809	305	599	298	271	774	776	621	456	256	261	242	325	288	462	642
0.36_197.04	Syringic acid	[M-H]-	3	JMSVCTWVEWCHDZ-UHFFFAOYSA-N	197.041	ESI neg	0.361	507	186	294	117	301	324	345	247	361	412	710	224	511	123	248	367	187	258	290	272	115	149	291	267	326	248	291	149	297	77	1470	341	249	180	199	286	379	288	358	163	142	342
2.26_189.13	Targinine	[M+H]+	1	NTNWOCRCBQPEKQ-YFKPBYRVSA-N	189.133	ESI pos	2.259	2020	3484	797	1561	5740	830	2850	1734	576	773	1430	1594	1584	12148	3470	2477	1856	962	2108	3626	1781	3014	1782	2925	1084	1516	1871	3761	774	2469	1190	2153	2212	2689	1135	845	301	1786	418	2642	1993	1705
2.39_149.01	Tartaric acid	[M-H]-	1	FEWJPZIEWOKRBE-UHFFFAOYSA-N	149.008	ESI neg	2.386	7	41	36	36	53	98	28	49	56	70	41	282	63	111	75	30	37	56	44	32	9	7	37	23	45	28	73	47	30	29	26	21	26	45	70	17	63	63	35	41	44	77
1.92_124.01	Taurine	[M-H]-	1	XOAAWQZATWQOTB-UHFFFAOYSA-N	124.007	ESI neg	1.918	1875	4336	7609	43420	23214	7952	29225	8342	1344	4935	14272	24665	25669	64374	14521	16243	58035	12259	4834	5688	1985	3740	1771	3491	2032	2566	12300	79920	16400	9236	25416	34386	43931	21742	8643	3436	15015	1980	7304	19816	34748	21154
0.34_302.20	Tegaserod	[M+H]+	3	JWXDRFUZDKKGDV-VAWYXSNFSA-N	302.201	ESI pos	0.336	9095	749	630	673	1065	367	816	963	766	1125	789	460	876	15281	1268	1163	692	368	5215	3872	3044	3099	5078	4125	2883	3654	736	565	525	427	2168	570	758	542	888	547	868	411	536	868	935	1046
0.25_515.24	Telmisartan	[M+H]+	3	RMMXLENWKUUMAY-UHFFFAOYSA-N	515.24	ESI pos	0.253	307	119	247	67	319	337	490	342	534	579	232	245	463	466	653	268	387	589	327	568	217	126	497	588	383	543	322	1903	183	285	503	686	236	528	203	237	242	398	505	271	726	697
1.95_175.11	Theanine	[M+H]+	3	DATAGRPVKZEWHA-YFKPBYRVSA-N	175.106	ESI pos	1.947	75	1556	3143	6485	15867	1519	5526	654	281	2015	4041	3212	5581	6616	532	5038	19671	551	42	38	64	85	90	91	99	44	2828	6021	657	3632	5025	9135	8113	8105	3749	3894	1816	4482	512	2416	3963	2167
0.34_181.07	Theobromine	[M+H]+	2	YAPQBXQYLJRXSA-UHFFFAOYSA-N	181.071	ESI pos	0.337	353	40451	2332	35510	2193	23847	42187	18399	12306	832	3559	26741	18297	9317	2482	13922	23531	7816	473	148	379	407	186	178	101	245	5994	7022	46437	208	84	6249	6871	20295	18749	953	5228	3295	54221	4196	16568	4578
0.33_179.06	Theophylline	[M-H]-	3	ZFXYFBGIUFBOJW-UHFFFAOYSA-N	179.058	ESI neg	0.328	13	5214	581	9384	615	2018	15279	3791	1153	72	248	1731	130	3096	155	3554	5156	2617	71	88	33	36	77	165	53	71	1490	1941	458	47	30	1617	1580	1587	4872	487	1446	39	4793	808	4353	1526
1.63_265.11	Thiamine	[M]+	2	JZRWCGZRTZMZEH-UHFFFAOYSA-N	265.11	ESI pos	1.63	273	1676	429	707	39666	139	6600	4544	257	200	6051	65	2531	34854	544	394	2758	205	131	115	76	118	63	147	42	95	84	243	163	969	79	462	331	1612	173	601	187	568	191	2342	350	812
1.79_132.01	Thiazolidine-4-carboxylic acid	[M-H]-	3	DZLNHFMRPBPULJ-UHFFFAOYSA-N	132.013	ESI neg	1.787	8	174	128	40	33	18	39	129	20	19	91	45	26	17	34	88	23	20	9	15		6	15	6	11	6	22	154	74	6	48	85	124	38	22	34	44	13	21	50	16	100
2.07_191.10	Thr-Ala	[M+H]+	2	VPZKQTYZIVOJDV-LMVFSUKVSA-N	191.102	ESI pos	2.072	128	1397	5007	8950	8062	4353	10280	296	230	3152	1295	16140	13679	12063	1177	9701	33878	1280	162	132	138	119	155	74	148	141	4993	11393	2168	3535	15037	19520	18568	13648	1278	1934	1649	7278	2124	2293	8398	3339
2.42_347.20	Thr-Ala-Arg	[M+H]+	2	MQCPGOZXFSYJPS-UHFFFAOYSA-N	347.202	ESI pos	2.42	94	815	7931	9015	4390	764	1375	598	145	667	1693	8342	7168	4267	76	1732	5593	302	22	64	103	107	62	26	56	15	1864	794	902	848	1025	1239	2031	2007	1285	189	376	1200	1143	861	664	481
2.24_233.08	Thr-Asp	[M-H]-	2	IOWJRKAVLALBQB-ALEPSDHESA-N	233.079	ESI neg	2.243	44	1517	5693	9602	25272	895	7084	2059	1265	3091	6746	1020	5174	9214	712	5099	13223	826	16	52	43	29	23	87	7	47	4784	9336	188	4878	6539	11881	13817	9460	10418	959	1381	3899	782	5199	5537	4658
2.26_246.11	Thr-Gln	[M-H]-	2	BWUHENPAEMNGQJ-JCGDXUMPSA-N	246.11	ESI neg	2.256	25	832	6838	6439	7397	1621	4863	361	270	3662	2583	3066	6582	4753	109	5298	16036	476	33	40	38	41	29	34	30	34	3302	10190	504	3095	9188	9175	11863	4159	3515	1894	1961	4149	1315	2396	5784	3235
2.25_389.24	Thr-Ile-Arg	[M+H]+	2	WPAKPLPGQNUXGN-UHFFFAOYSA-N	389.239	ESI pos	2.249	298	2842	6733	7867	23200	1367	4233	2382	611	1223	7120	6859	8077	35052	771	6812	29340	583	154	285	199	218	173	96	89	129	4172	4279	1384	13689	2328	3143	3632	21040	4568	1142	1935	2764	1125	5319	3023	7248
1.91_231.13	Thr-Leu	[M-H]-	2	BQBCIBCLXBKYHW-BIIVOSGPSA-N	231.135	ESI neg	1.909	6	1139	4809	17255	5973	3821	15216	668	254	2044	4080	7046	7732	13657	144	10157	108913	741	6		6	10	20	6	8		3788	18671	1402	6026	12319	21383	28554	15321	4887	1970	2361	6866	1142	2129	7912	4728
2.21_361.24	Thr-Leu-Lys	[M+H]+	2	MECLEFZMPPOEAC-UHFFFAOYSA-N	361.241	ESI pos	2.211	117	619	6435	13225	15011	1947	3585	2628	263	1147	4724	10871	16132	23747	376	5630	45569	520	33	77	155	141	60	45	34	33	1793	3099	1079	7691	1309	2510	3087	2965	1568	396	845	1755	1429	5761	4186	3128
2.44_248.16	Thr-Lys	[M+H]+	2	YKRQRPFODDJQTC-GJMOJQLCSA-N	248.161	ESI pos	2.436	170	1594	9247	4324	16542	2095	9845	561	449	1583	2438	8685	6269	7630	444	7194	27505	977	236	377	253	223	273	503	581	285	3323	7968	1305	4192	4644	8246	8732	10691	1652	839	1577	2838	900	2680	5236	3392
1.84_265.12	Thr-Phe	[M-H]-	2	IQHUITKNHOKGFC-IEBDPFPHSA-N	265.122	ESI neg	1.839	6	644	10827	6933	2890	2641	10050	14	55	568	340	8217	3621	7276	12	5688	67387	283	8	6	6	12	10	12	6	10	1910	14533	547	2231	2959	10026	9950	7272	1173	936	9440	1833	46303	1211	3139	2304
2.15_219.10	Thr-Thr	[M-H]-	2	DSGIVWSDDRDJIO-KAZBKCHUSA-N	219.099	ESI neg	2.153	23	2677	50633	31765	73594	8222	38362	783	273	29599	10642	23985	37050	32020	625	37865	90082	1857	22	17	46	41	49	90	21	28	19022	56699	1710	23198	90897	60584	78137	5898	18622	11558	10243	19081	7036	10937	22824	21808
2.46_349.21	Thr-Thr-Lys	[M+H]+	2	CSNBWOJOEOPYIJ-UHFFFAOYSA-N	349.208	ESI pos	2.457	89	181	938	556	12938	232	378	340	299	228	573	1775	829	1774	89	875	15707	238	46	106	55	63	34	31	71	42	210	200	209	323	387	95	221	584	723	92	527	416	985	265	505	235
1.95_283.13	Thr-Tyr	[M+H]+	2	WCRFXRIWBFRZBR-ONOSFVFSSA-N	283.127	ESI pos	1.954	267	1480	6339	5920	7316	1647	5636	633	165	1337	3116	2814	7779	6466	409	4232	15714	276	77	124	240	163	68	116	56	16	3199	9131	833	4033	5690	10066	8401	10205	6860	1554	3522	3935	2739	2943	3887	4124
2.30_439.22	Thr-Tyr-Arg	[M+H]+	2	BEZTUFWTPVOROW-UHFFFAOYSA-N	439.224	ESI pos	2.302	163	750	7366	8340	1420	3933	5448	3458	493	3660	4794	17269	5459	4242	2512	4969	14722	3959	66	103	189	221	61	73	50	51	1689	10172	1648	5341	1521	7408	8515	4152	1978	930	8117	1468	5309	2116	1214	11656
1.69_332.22	Thr-Val-Leu	[M+H]+	2	BKVICMPZWRNWOC-UHFFFAOYSA-N	332.218	ESI pos	1.687	14	174	1107	1531	1819	157	979	394	55	200	1272	1110	1905	6883	27	725	7299	80	6	10	18	30		28	15	22	358	360	73	200	233	396	506	434	359	64	272	511	358	259	237	425
2.01_118.05	Threonine	[M-H]-	1	AYFVYJQAPQTCCC-GBXIJSLDSA-N	118.052	ESI neg	2.009	868	17125	4217	10976	49521	1729	6275	8964	1739	5355	14573	5870	8754	51963	6701	8163	26152	2386	1538	2264	1189	1799	1640	3383	1073	2313	4892	12980	236	4435	11520	14250	13013	6836	17614	3595	2257	7680	1824	7428	6384	6125
0.57_241.08	Thymidine	[M-H]-	3	IQFYYKKMVGJFEH-XLPZGREQSA-N	241.084	ESI neg	0.567	22	4865	9763	16654	21193	7762	9284	10502	1919	2294	7837	15411	10319	86129	2770	20436	88330	1416	6	31	10	104	652	2575	421	213	7305	38912	7512	5901	4378	15602	12686	5453	687	1904	9973	3894	5376	14262	10328	1434
2.11_321.05	Thymidine 5'-monophosphate	[M-H]-	1	GYOZYWVXFNDGLU-XLPZGREQSA-N	321.05	ESI neg	2.113	12	1260	1205	8417	1180	602	1742	1783	143	315	1779	1952	2850	18379	301	7327	22350	253	24	34	24	14	9	20	12	18	97	816	221	285	49	535	931	342	142	107	1131	2107	1132	4779	3185	177
0.37_127.05	Thymine	[M+H]+	2	RWQNBRDOKXIBIV-UHFFFAOYSA-N	127.05	ESI pos	0.37		5182	6042	20502	14349	1421	13304	4370	411	3769	12684	5981	18733	23662	506	10170	23996	235	21	24	12	35	25		17	24	7472	22019	7067	4270	9516	22882	23320	14950	7416	688	4774	5515	2132	9823	4920	2120
1.24_76.08	TMAO	[M+H]+	1	UYPYRKYUKCHHIB-UHFFFAOYSA-N	76.075	ESI pos	1.237	3122	7147	668	442	108	575	1058	786	312	371	168	4876	1014	1732	761	294	3649	2248	3636	4030	2541	4237	4465	5087	2839	4401	4092	22668	69	2181	1877	4271	3739	2192	323	724	3985	124	3323	774	829	6194
0.30_326.25	Tolterodine	[M+H]+	3	OOGJQPCLVADCPB-HXUWFJFHSA-N	326.249	ESI pos	0.304	70	174	1885	254	360	201	446	111	138	140	789	1608	366	141	250	56	1840	39	1853	528	266	197	632	600	1329	291	239	189	362	735	155	131	203	312	295	141	102	462	1210	128	1234	375
0.22_338.09	Topiramate	[M-H]-	3	KJADKKWYZYXHBB-XBWDGYHZSA-N	338.092	ESI neg	0.223	103	64	115	57	72	21	159	93	27	75	22	36	47	63	50	62	37	65	124	57	17	28	61	58	104	67	42	48	32	137	211	293	158	52	41	46	61	42	52	68	77	112
0.35_264.19	Tramadol	[M+H]+	1	TVYLLZQTGLZFBW-ZBFHGGJFSA-N	264.195	ESI pos	0.347		648	191	172	151	236	2374	141	124	184	173	131	189	126	166	137	168	173	90	39	21	37	101		56	45	156	66	156	84	166	124	143	128	262	99	148	156	217	84	38	196
0.36_193.09	trans-3'-Hydroxycotinine	[M+H]+	2	XOKCJXZZNAUIQN-DTWKUNHWSA-N	193.094	ESI pos	0.356	97	4158	171	876	744	5707	306	684	326	225	409	456	309	964	88	3824	262	199	259	107	123	109	326	127	229	72	176	606	517	86	348	1133	259	323	415	65	217	338	263	327	2231	688
2.44_421.07	Trehalose-6-Phosphate	[M-H]-	1	LABSPYBHMPDTEL-LIZSDCNHSA-N	421.071	ESI neg	2.445		50	198	99	43	113	46	62	169	35	71	236	26	104	125	104	380	202	10	10			1354	24		16	30	535	236	248	189	3	46	31	22	81	55	19	196	114	142	12
0.21_547.39	Tri-2-ethylhexyl trimellitate	[M+H]+	2	KRADHMIOFJQKEZ-UHFFFAOYSA-N	547.394	ESI pos	0.214	1641	3217	1082	1325	1669	1161	1822	855	1043	1054	763	949	906	1952	1158	1162	4177	888	938	1436	1190	831	1004	1400	2123	1567	1163	779	537	919	1150	1407	1127	2006	1259	691	1461	1082	1789	2602	1319	1472
0.22_327.01	Tri(3-chloropropyl) phosphate	[M+H]+	2	WOURXYYHORRGQO-UHFFFAOYSA-N	327.006	ESI pos	0.217	4458	2210	2854	1821	2466	1398	3657	4683	1289	2523	1918	4687	2213	2060	3324	3358	1007	5441	2711	1915	3294	3264	3948	6675	2316	2338	2015	1671	2160	2046	2075	2004	5973	2592	1796	1925	4687	5632	1117	1596	1617	2320
0.22_249.20	Tri(propylene glycol) butyl ether	[M+H]+	2	LORVPHHKJFSORQ-UHFFFAOYSA-N	249.204	ESI pos	0.223	27310	25909	19754	33316	26082	19368	7433	14083	22334	21167	23279	25141	16677	27457	36491	21694	26791	17178	22798	1531	40303	10674	26539	8492	18510	26474	23246	30325	41984	21789	16592	27800	21725	8557	7946	41561	28742	34782	20393	38412	28178	19273
0.29_186.22	Tributylamine	[M+H]+	2	IMFACGCPASFAPR-UHFFFAOYSA-N	186.223	ESI pos	0.292	247	180	493	1043	323	191	367	206	276	160	269	503	481	387	466	646	221	707	1046	109	146	289	391	728	317	207	239	1072	189	36	578	407	631	20	336	733	153	234	85	101	563	446
1.62_150.11	Triethanolamine	[M+H]+	2	GSEJCLTVZPLZKY-UHFFFAOYSA-N	150.111	ESI pos	1.617	126916	30344	10873	46299	119305	17899	21858	139272	15525	70387	49029	661091	42377	58137	94725	13451	119914	364703	74124	48132	31698	65334	75588	82359	32086	120291	62675	167146	14521	9654	1347784	13303	10853	58144	16101	59005	13734	121816	114470	948759	1414081	49016
0.38_291.14	Trimethoprim	[M+H]+	2	IEDVJHCEMCRBQM-UHFFFAOYSA-N	291.144	ESI pos	0.378	109	166	71	118	165	64	127	93	100	150	98	71	131	215	168	122	170	184	50	164	90	62	119	57	83	167	170	162	105	113	135	83	163	154	120	121	112	83	152	138	68	93
2.24_530.21	Trisaccharide 01	[M+H]+	4		530.206	ESI pos	2.241	21	1706	8839	1719	634	2297	103	5561	2090	870	1259	1287	1259	27961	9228	1547	2674	535	22	10	32	31	33	138	18	21	1825	1341	14781	1900	200	10649	11182	45485	62	16825	32621	117	12249	34894	4620	754
2.30_549.17	Trisaccharide 02	[M+CHO2]-	4		549.166	ESI neg	2.299	68	144	50	55	830	21	48	4115	31	39	162	14	112	594	47	68	36	132	8	6	26	27	10	1005		6	95	297	44	195	6	73	440	249	934	74	9	22	15	32	62	39
2.38_549.17	Trisaccharide 03	[M+CHO2]-	4		549.167	ESI neg	2.385	676	120	113	78	523	158	1062	569	145	90	88	95	164	2786	135	244	104	513	2081	469	1109	1047	458	719	818	2308	23	370	78	182	15	98	822	282	511	60	27	18	24	76	157	88
2.14_361.20	Trp-Arg	[M+H]+	2	LCPVBXOHXMBLFW-JSGCOSHPSA-N	361.195	ESI pos	2.139	244	2672	10973	14556	7529	8104	11356	2546	592	3300	2569	7133	11388	6957	4590	9638	11038	11351	125	250	352	326	195	152	182	177	3621	19546	5010	11240	12073	13488	15414	7406	3042	641	2347	3739	2436	6733	13096	4438
1.50_316.17	Trp-Leu	[M-H]-	2	LYMVXFSTACVOLP-ZFWWWQNUSA-N	316.168	ESI neg	1.499	24	486	1038	2870	1514	797	2093	194	6	395	1934	1996	1804	7392	16	1207	19002	254	6	6	12	6	12	6	8	9	625	4718	387	1162	1593	2427	2502	4185	1220	125	729	1733	609	1103	1376	545
1.50_352.16	Trp-Phe	[M+H]+	2	IMMPMHKLUUZKAZ-UHFFFAOYSA-N	352.164	ESI pos	1.495	34	110	298	2048	1389	519	3811	327	30	107	411	1762	1257	3968	24	1079	15941	143	23	35	60	67	26	15	25	25	218	4512	179	634	1717	1816	1956	2558	1185	106	184	1576	199	273	2086	174
1.84_306.14	Trp-Thr	[M+H]+	2	YBRHKUNWEYBZGT-WLTAIBSBSA-N	306.144	ESI pos	1.84	50	899	360	1417	3685	185	557	145	6	149	684	3151	1119	1933	10	844	9010	22	31	38	30	32	16	28	12	26	225	987	166	461	615	808	897	1164	660	150	288	397	77	1695	431	394
1.60_304.16	Trp-Val	[M+H]+	2	LWFWZRANSFAJDR-JSGCOSHPSA-N	304.163	ESI pos	1.597	112	440	1930	5969	2918	770	3191	855	106	448	2550	8436	3372	5648	108	2090	22951	381	100	103	136	147	94	142	97	119	726	2385	314	2011	1704	2270	2801	3439	2349	593	914	1336	400	1388	2525	617
1.68_203.08	Tryptophan	[M-H]-	3	QIVBCDIJIAJPQS-VIFPVBQESA-N	203.082	ESI neg	1.68	215	6382	2163	5504	33239	1407	3993	4352	1246	2558	8847	4501	7077	17913	3310	5835	27602	1860	217	298	185	176	265	391	260	350	3311	7766	513	3103	6567	5393	5196	3432	5815	1680	2177	3627	1415	5452	4932	5325
2.28_338.18	Tyr-Arg	[M+H]+	2	JXNRXNCCROJZFB-RYUDHWBXSA-N	338.178	ESI pos	2.278	156	1500	6281	2544	1860	3120	5951	788	634	645	356	6710	3743	2709	528	5508	14350	1006	345	509	341	266	262	272	200	265	1611	2885	6407	5363	1160	2468	2435	7205	264	512	790	1261	4597	1347	2386	1651
2.05_295.09	Tyr-Asp	[M-H]-	2	QZOSVNLXLSNHQK-UWVGGRQHSA-N	295.093	ESI neg	2.047	6	209	3693	6719	6665	1315	3710	366	34	2350	3599	427	3740	2082	101	7924	5424	128	6	8	6	6	8	12	14	18	4898	18192	80	2370	13300	9757	10598	6321	10292	1044	3561	2698	2186	1901	6729	9778
2.08_310.14	Tyr-Gln	[M+H]+	2		310.135	ESI pos	2.077	86	900	14368	3447	1601	9847	2826	1122	298	1602	2267	2865	4565	1753	206	8122	8676	984	123	90	162	120	65	63	45	64	4735	12975	638	2204	5783	9133	10142	4562	623	1431	17577	3270	16645	890	5881	5131
1.68_293.15	Tyr-Leu	[M-H]-	2	AUEJLPRZGVVDNU-STQMWFEESA-N	293.15	ESI neg	1.68	6	998	10064	15188	7196	3455	8992	417	132	3482	4301	5316	5863	16150	89	10859	32614	1887	11	8	21	6	9	15	8	6	6645	42396	2596	8794	9849	8253	11244	15372	8800	1632	11464	5926	16155	5935	5885	4593
1.64_327.14	Tyr-Phe	[M-H]-	2	CGWAPUBOXJWXMS-HOTGVXAUSA-N	327.136	ESI neg	1.64	12	44	1089	4175	292	791	3650	12	22	514	105	3848	2477	1614	6	2746	32101	102	6	6	10	10	10	6	9	12	1157	3476	975	1005	3289	3213	3184	3161	265	123	1978	1959	2296	473	3437	915
1.83_279.13	Tyr-Pro	[M+H]+	2	VNYDHJARLHNEGA-RYUDHWBXSA-N	279.132	ESI pos	1.829	100	4794	12237	6674	6217	3056	5929	9122	694	4730	19759	4366	2295	1208	145	6547	1406	1116	48	77	70	109	72	89	85	69	480	12738	651	1324	3594	2540	2396	211	4175	15819	11305	1008	9367	10311	654	13317
1.83_345.14	Tyr-Tyr	[M+H]+	3	JAQGKXUEKGKTKX-HOTGVXAUSA-N	345.144	ESI pos	1.834	298	281	152	293	316	83	338	129	53	166	247	138	174	184	61	434	1053	79	29	18	283	267	40	11	46	59	164	311	317	426	469	145	121	407	255	221	321	414	93	350	441	267
1.62_506.19	Tyr-Tyr-Tyr	[M-H]-	3	RMRFSFXLFWWAJZ-UHFFFAOYSA-N	506.19	ESI neg	1.617		11	10	29	23	4	15	4		5	15	9	8	18		9	41			14	6	16		9		6		60	5	6	4	16	4	6	24	4	4	4	4	8	4	4
1.80_279.14	Tyr-Val	[M-H]-	2	OYOQKMOWUDVWCR-RYUDHWBXSA-N	279.136	ESI neg	1.796	273	109	2786	6028	2123	1050	2737	174	34	634	1197	3357	3263	8325	23	3325	20433	408	1206	245	229	736	178	305	115	251	1383	9567	388	2355	2208	3128	3930	4982	1051	187	1138	1641	613	2488	2691	2292
1.31_138.09	Tyramine	[M+H]+	2	DZGWFCGJZKJUFP-UHFFFAOYSA-N	138.09	ESI pos	1.312	1052	1128	291	1123	1289	29663	1338	279	454	288	1180	239	273	443	3426	762	507	249	375	573	1042	1329	311	476	293	450	247	55307	1114	977	445	706	588	1860	5224	1116	830	8243	297	1031	460	379
1.91_182.08	Tyrosine	[M+H]+	1	OUYCCCASQSFEME-QMMMGPOBSA-N	182.079	ESI pos	1.907	241	8128	8583	25845	25839	10063	29102	24740	5468	8252	23420	3700	26775	33035	17972	17359	27754	9816	118	156	203	234	125	262	112	197	18398	40230	5279	7876	35902	41940	44761	9866	15727	13583	18243	9056	10316	15138	15671	22959
0.32_215.13	Undecanedioic acid	[M-H]-	2	LWBHHRRTOZQPDM-UHFFFAOYSA-N	215.128	ESI neg	0.315	1876	1824	573	487	7202	1857	1103	1007	578	666	3264	308	1876	762	328	6013	2319	386	834	888	1057	577	831	645	824	778	564	396	921	1185	477	853	373	1970	1199	389	880	881	1133	455	837	1850
0.50_113.03	Uracil	[M+H]+	1	ISAKRJDGNUQOIC-UHFFFAOYSA-N	113.033	ESI pos	0.497	14	1505	1032	3579	15625	580	3540	1231	153	1100	8175	1984	5012	10231	1045	3463	5385	175	24	75	24	65	35	157	39	30	516	3761	373	1785	2730	4396	5636	2824	3830	384	537	2668	617	2737	3678	1656
0.60_61.04	Urea	[M+H]+	3	XSQUKJJJFZCRTK-UHFFFAOYSA-N	61.038	ESI pos	0.597	17969	9748	12202	1534	1391	7003	3216	21767	5764	3055	2307	28688	4398	2966	22675	4010	4903	85925	19267	15577	19522	19648	14562	16273	24736	25190	842	6510	3385	2325	4950	5233	7338	3431	2586	1803	3918	3288	138285	3044	1082	33348
1.92_167.02	Uric acid	[M-H]-	2	LEHOTFFKMJEONL-UHFFFAOYSA-N	167.02	ESI neg	1.917	40	4769	10601	42740	3614	12314	225	6376	8136	91	97	38114	9819	8336	41092	5365	40729	13008	93	208	16	54	56	124	43	81	1577	128564	15641	11587	16592	52565	74705	11050	493	6752	6134	52	19854	47066	1818	15171
1.25_243.06	Uridine	[M-H]-	3	DRTQHJPVMGBUCF-XVFCMESISA-N	243.065	ESI neg	1.248	10797	9527	4901	37318	21008	17464	65978	51371	10184	20432	83750	12714	52920	173757	18127	62759	86738	4773	52694	59946	11103	33701	30174	37509	13934	28869	10505	4877	1428	10062	9823	10159	8347	4131	5746	5569	3527	17067	4099	24975	54522	12221
2.19_323.03	Uridine 5'-monophosphate	[M-H]-	3	DJJCXFVJDGTHFX-XVFCMESISA-N	323.027	ESI neg	2.188	12	63	23	5655	949	531	1148	181	193	446	723	178	702	1836	85	523	663	145	6	12	9	29	10	6		41	45	16	529	39	27	134	104	608	20	36	15	84	44	136	321	68
2.53_565.05	Uridine diphosphate galactose	[M-H]-	3	HSCJRCZFDFQWRP-ABVWGUQPSA-N	565.05	ESI neg	2.532				220	6	29	39	49		16	178	182	364	109	12	211	386				7					7	16	36	10	15	12	49	98	24	7		6	58	10	38	229	68
2.49_606.08	Uridine-5-diphosphoacetylglucosamine	[M-H]-	1	LFTYTUAZOPRMMI-MPIASZHXSA-N	606.077	ESI neg	2.489		21	37	845	31	107	713	217	14	123	3080	180	1593	406	9	2788	1544	9							7	7	53	125	63	119	68	130	291	190	105		96	347	302	422	1183	891
0.22_281.25	Vaccenic acid	[M-H]-	3	UWHZIFQPPBDJPM-FPLPWBNLSA-N	281.249	ESI neg	0.224	920	314	214	519	7101	7898	1324	813	523	301	1579	1093	4045	2701	1468	10731	6193	3028	1010	1028	1076	1010	799	1576	555	2074	1055	965	456	1500	514	573	1509	2495	1599	300	682	1301	1155	2106	1608	7889
2.10_230.11	Val-Asn	[M-H]-	2	WITCOKQIPFWQQD-CAHLUQPWSA-N	230.114	ESI neg	2.104	13	2002	6511	7137	7281	2036	7601	147	179	2023	2908	7648	6319	8745	162	8609	34027	286	9	16	16	13	7	11	18	7	1723	17639	2236	8988	7541	14775	16740	5728	1757	2263	3088	4735	1616	4840	5955	4725
2.04_231.10	Val-Asp	[M-H]-	2	OBTCMSPFOITUIJ-CAHLUQPWSA-N	231.101	ESI neg	2.04	14	6107	31039	80524	538332	3734	46966	10595	426	13256	64152	11459	43493	72217	3619	43584	166376	296	20	15	20	22	32	38	14	10	38493	155750	496	29026	59235	106987	136517	87428	135608	8561	10637	25490	3678	55793	45929	39743
2.06_246.14	Val-Gln	[M+H]+	2	XXDVDTMEVBYRPK-POYBYMJQSA-N	246.144	ESI pos	2.065	60	7478	10371	15285	22228	5839	16583	894	383	8185	6445	5915	24044	22110	853	22684	29418	1222	49	83	85	49	86	54	81	82	14153	26122	3643	9389	33470	34709	34944	20245	10588	6397	7498	15249	2845	4365	18359	4728
2.35_402.24	Val-Gln-Arg	[M+H]+	2	XTAUQCGQFJQGEJ-UHFFFAOYSA-N	402.243	ESI pos	2.351	144	590	1763	2519	3078	781	1749	529	160	680	970	2320	3067	2390	147	1611	5121	233	52	40	138	103	65	25	57	60	701	882	558	531	479	780	855	1174	767	181	668	793	646	403	1642	366
2.03_245.11	Val-Glu	[M-H]-	2	UPJONISHZRADBH-POYBYMJQSA-N	245.114	ESI neg	2.034	17	12534	33098	62480	127324	4798	58011	8121	632	15885	50481	11524	61056	64322	3175	44754	77187	1213	40	55	42	30	74	116	29	64	41850	128865	1217	36472	73144	105414	124761	63446	133526	13365	12701	44653	3877	55301	38471	23011
2.25_255.14	Val-His	[M+H]+	2	BNQVUHQWZGTIBX-RKDXNWHRSA-N	255.142	ESI pos	2.249	191	1229	8320	7019	7778	4360	11807	764	456	1436	1892	8319	12080	7437	353	13812	51415	444	141	328	343	145	181	200	188	163	7583	21511	4297	8433	3490	14057	14269	30347	575	1271	2793	3142	1575	6578	12779	6551
1.68_229.16	Val-Ile	[M-H]-	2	PNVLWFYAPWAQMU-DJLDLDEBSA-N	229.157	ESI neg	1.682	17	17423	137361	125956	69164	20050	121816	7716	1482	25565	73496	84470	47622	165177	1545	73073	615756	35049	6	11	14	6		9	17	8	66415	203472	15802	89044	76163	127652	219296	176960	90287	36254	45283	53352	15648	50602	45254	72282
2.08_387.27	Val-Leu-Arg	[M+H]+	2	OTJMMKPMLUNTQT-UHFFFAOYSA-N	387.269	ESI pos	2.079	106	4073	6042	8235	10859	1647	4321	1485	203	1264	5335	6134	10173	10684	208	3845	14685	552	14	41	86	107	29	20	15	12	2802	2490	1450	1545	2485	3073	4107	2987	1932	1037	1067	2601	1443	1632	8961	915
2.26_246.18	Val-Lys	[M+H]+	2	JKHXYJKMNSSFFL-DTWKUNHWSA-N	246.179	ESI pos	2.261	1059	2252	13338	14820	48633	7368	23137	1143	4068	3201	7380	48795	16073	21445	1985	15582	147921	2884	1056	1679	769	1301	1095	1447	784	1308	8626	20302	4326	16363	8059	17818	18276	26241	4910	2605	4266	6421	2932	8697	8700	9990
1.79_247.11	Val-Met	[M-H]-	2	YSGSDAIMSCVPHG-JGVFFNPUSA-N	247.113	ESI neg	1.795	12	267	1637	7218	2961	913	3524	12	172	427	389	5967	2520	5046	14	3475	62629	72	6	10	14	10	12	10	15	6	820	7959	365	1206	1730	3484	4609	5358	320	429	873	999	468	903	3514	1435
2.05_265.12	Val-Met(O)	[M+H]+	2		265.121	ESI pos	2.051	105	1133	3045	6015	5793	1791	8030	2150	502	5036	3833	4977	4489	7948	152	6783	37151	556	67	159	70	157	120	76	51	62	3875	8577	937	1497	8808	10358	10074	9031	2819	6396	3054	4382	926	2100	3180	1188
1.65_263.14	Val-Phe	[M-H]-	2	GJNDXQBALKCYSZ-NEPJUHHUSA-N	263.141	ESI neg	1.646	8	324	4933	8166	1672	1670	7840	86	73	1263	658	4678	5562	7224	27	5445	70340	296	6	9	8	6	6	12	9	15	2529	8783	891	3850	3563	7969	8301	10017	997	754	2109	3086	949	1934	6006	2250
1.95_421.25	Val-Phe-Arg	[M+H]+	2	VNGKMNPAENRGDC-UHFFFAOYSA-N	421.255	ESI pos	1.949	204	486	15735	17888	5424	998	12767	825	52	425	2861	48121	36832	5121	63	2593	88909	470	6	35	109	64	77	43	23	25	930	873	1092	740	835	648	658	1595	1183	179	380	15399	789	333	859	1289
1.85_215.14	Val-Pro	[M+H]+	2	GIAZPLMMQOERPN-YUMQZZPRSA-N	215.138	ESI pos	1.853	185	3607	8235	6001	5490	3446	7257	7780	410	3286	15908	2318	2172	3329	203	5325	15172	741	153	288	205	188	194	277	178	208	708	7923	807	1319	2515	3645	3080	5421	3838	11937	9788	3185	5895	14169	929	12106
2.04_205.12	Val-Ser	[M+H]+	2	STTYIMSDIYISRG-WDSKDSINSA-N	205.115	ESI pos	2.045	73	2147	13497	10987	7264	6666	10796	176	389	5321	7243	6694	19900	7155	464	11721	17240	342	68	94	104	95	58	72	87	88	16568	21596	1310	12636	39416	37279	33982	20353	2276	3477	3729	10395	3043	8050	29282	10993
1.65_304.16	Val-Trp	[M+H]+	2	LZDNBBYBDGBADK-KGLIPLIRSA-N	304.163	ESI pos	1.646	127	420	3807	4149	1479	1048	3948	603	132	475	1042	2744	2556	2694	96	2980	19294	484	75	81	138	159	96	113	109	77	1239	8754	722	2023	1874	5457	5599	6141	1223	605	1903	1108	929	1054	1928	1926
1.86_279.13	Val-Tyr	[M-H]-	2	VEYJKJORLPYVLO-NEPJUHHUSA-N	279.134	ESI neg	1.856		368	1808	3207	696	421	2518	56	12	330	211	1592	2094	2000	6	2041	18639	138		9			6				855	3296	557	1181	1184	1871	2131	3526	269	105	516	933	287	798	1185	574
1.83_215.14	Val-Val	[M-H]-	2	KRNYOVHEKOBTEF-UHFFFAOYSA-N	215.141	ESI neg	1.826	6	1591	16056	26608	23709	2207	25190	1437	279	2597	12319	23707	17864	41276	239	10923	331580	1569	6	6		6	21			6	5969	35321	1092	6895	10844	32316	32801	28909	9536	2532	2643	9561	1769	5108	10715	6223
1.92_118.08	Valine	[M+H]+	1	KZSNJWFQEVHDMF-BYPYZUCNSA-N	118.085	ESI pos	1.924	10637	37630	34336	133851	110813	45428	36376	81691	32115	121928	126714	13700	100660	98760	40256	119855	95626	36809	11831	11619	11411	9449	11656	11400	8821	10628	69548	57874	41140	57044	186870	85482	74963	49050	275236	43885	79048	224606	85282	46433	66798	37561
0.28_436.23	Valsartan	[M+H]+	3	ACWBQPMHZXGDFX-QFIPXVFZSA-N	436.231	ESI pos	0.281	828	374	92	236	425	202	248	261	313	243	272	51	139	317	889	156	688	211	369	956	226	193	279	349	246	180	713	315	154	190	178	209	107	177	380	268	316	191	186	283	249	171
0.33_167.03	Vanillic acid	[M-H]-	3	WKOLLVMJNQIZCI-UHFFFAOYSA-N	167.035	ESI neg	0.333	391	338	325	164	454	118	326	486	98	261	418	128	155	189	87	146	426	254	179	184	257	177	143	151	196	140	166	489	234	474	138	173	111	445	707	165	162	479	248	269	67	174
0.34_260.20_0.34_278.21	Venlafaxine	[M+H-H2O]+_[M+H]+	1	PNVNVHUZROJLTJ-UHFFFAOYSA-N	260.1993_278.2102	ESI pos	0.3405	232	1024	334	205	855	280	486	792	358	273	117	384	367	308	308	385	731	342	146	563	887	221	233	247	1234	286	404	576	659	258	336	539	267	496	550	222	1489	218	447	205	300	558
2.58_827.27	Verbascose	[M-H]-	3	FLUADVWHMHPUCG-SWPIJASHSA-N	827.273	ESI neg	2.575	68	18	6	15	90	16	66	41	19	6	14	25	27	230	33	6	6	19	337	484	141	152	363	237	200	395	6	5	10	20	6	14	44	43	17	10	10	6		22	6	9
2.15_198.06	Willardiine	[M-H]-	3	FACUYWPMDKTVFU-BYPYZUCNSA-N	198.056	ESI neg	2.145	8	12	13	18	34	53	126	60	47	46	18	21	14	31	43	31	33	12	21	26	9	5	15	10	17	6	19	38	30	10	46	64	33	1153	23	47	22	8	18	18	16	14
1.39_153.04	Xanthine	[M+H]+	2	LRFVTYWOQMYALW-UHFFFAOYSA-N	153.039	ESI pos	1.394	414	4142	2643	8634	39841	1300	7367	3235	682	1903	13647	5568	9945	18980	4269	9756	15095	530	1350	1616	290	1026	946	1828	575	769	3413	11702	657	3787	4229	5505	5768	6638	3189	1096	1810	2835	1760	5843	6372	7122
1.83_285.08	Xanthosine	[M+H]+	3	UBORTCNDUKBEOP-UUOKFMHZSA-N	285.083	ESI pos	1.833	96	337	61	742	511	58	1474	188	16	68	5075	45	678	2765	160	1126	788	30	22	75	99	77	24	144	35	54	73	177	30	340	338	172	165	48	303	120	72	288	52	296	459	342
1.07_310.13	Zacopride	[M+H]+	3	FEROPKNOYKURCJ-UHFFFAOYSA-N	310.13	ESI pos	1.066	87	66	45	71	102	51	64	83	43	27	47	39	62	77	24	79	50	58	39	24	58	55	60	33	92	35	34	83	57	61	39	34	27	124	82	30	48	36	26	87	44	37
0.34_323.18	Zeranol	[M+H]+	3	DWTTZBARDOXEAM-GXTWGEPZSA-N	323.184	ESI pos	0.337	111	589	284	330	426	247	533	1145	236	388	372	418	510	365	265	437	772	282	314	265	298	301	191	105	335	324	454	429	525	530	406	480	472	757	617	150	371	333	321	553	533	351
0.32_237.07	Zileuton	[M+H]+	3	MWLSOWXNZPKENC-UHFFFAOYSA-N	237.071	ESI pos	0.321	27	108	23	29	1059	54	2	135	34	43	93	61	196	66	55	140	30	67	10	13	24	19		24	39	22	47	59	103	761	1645	360	491	33	32	18	46	106	55	37	49	119
1.77_184.10			5		184.097	ESI neg	1.774	7	149	898	1574	2415	165	873	577	30	192	650	640	836	1069	654	313	782	227	18	7	16	13	37	22	13	18	249	1807	258	441	937	708	799	612	637	219	922	509	1825	1033	1051	1191
0.02_141.96			5		141.955	ESI pos	0.021	10933	9317	8924	9042	9813	9496	10413	9901	9901	9689	9474	9857	9509	10632	10199	9001	9577	9349	9044	9577	9362	9937	9791	10469	9586	10527	10533	9617	9647	9456	10030	9507	9114	8555	9205	8967	9298	9188	9880	8774	10617	10637
0.17_141.96			5		141.957	ESI pos	0.173	11900	9206	10222	9912	10358	9493	10557	10036	8860	9721	9489	10435	9786	10192	9379	9935	10775	9240	9179	10237	9693	10306	9410	10628	10129	9887	10003	9028	9750	9770	9786	9861	10102	9565	9644	9897	9280	9582	9822	9226	9487	10653
0.20_538.17			5		538.166	ESI pos	0.203	20644	3267	5981	3936	6408	4404	28796	3331	6195	6480	2839	16306	3456	14120	5256	12001	6303	5139	7904	16153	3640	18773	12511	26793	5739	16827	5129	5252	1920	1413	3991	7033	41814	28609	3697	5828	3002	2984	3895	5040	4398	5005
0.20_610.18			5		610.178	ESI pos	0.205	36219	55921	10750	13498	21977	16230	26177	69768	13423	6789	10357	20042	17146	11755	12005	13758	17289	13397	10322	25928	29890	13475	10692	33683	22340	12504	13197	9740	69865	56264	8440	35869	18985	20067	20013	9100	71165	12848	51441	34651	11392	10134
0.20_647.45			5		647.455	ESI pos	0.204	4129	2690	2377	1146	2367	1210	6262	2584	1606	3699	845	4717	2602	1263	2637	1826	5345	3447	6144	2755	1409	4627	6660	6944	3077	3111	1607	3767	3183	2719	3738	3187	2760	1860	1774	1178	2579	1529	4590	2672	1481	914
0.20_684.20			5		684.2	ESI pos	0.204	12049	20862	5515	7087	67409	8796	5202	52877	8164	4071	10904	18475	8012	5370	5342	5483	37279	17289	3163	34507	33007	6679	7459	23898	24120	9289	9714	12549	74260	28009	3170	26987	4471	5759	30856	1549	23175	14317	67440	13857	5706	8378
0.20_686.19			5		686.194	ESI pos	0.203	6101	29205	3424	3722	19114	5470	2793	16860	4437	2205	7447	6932	4351	4037	2724	2841	10701	8957	1928	14295	10091	3624	4337	11206	23874	6342	5644	6936	21538	10279	1802	35120	2743	3898	11037	1113	35833	7201	20155	6079	5048	4609
0.20_757.70			5		757.702	ESI pos	0.205	186	31	395	106	159	546	542	392	415	426	108	493	367	605	479	205	541	397	402	589	176	161	424	776	434	697	471	77	275	179	930	486	493	475	203	224	32	366	491	225	577	409
0.20_759.68			5		759.683	ESI pos	0.204	3991	1123	5386	7178	24527	10184	8307	9226	12641	6046	4327	29218	8143	6357	6768	4218	37448	6346	6903	7356	4343	4392	6336	8746	6448	7750	6188	5291	5705	3631	7893	7549	8000	12580	3712	3514	272	6862	7891	4728	7522	9755
0.20_785.73			5		785.728	ESI pos	0.205	163	61	502	219	329	672	883	534	764	569	303	1051	733	884	733	287	1021	515	710	765	230	245	713	965	628	781	716	183	329	240	1175	652	580	558	212	244	55	743	1054	182	846	669
0.20_832.24			5		832.235	ESI pos	0.203	2453	3358	8180	1723	1842	3335	4813	3125	6157	5250	2952	3536	3271	2812	4670	4277	2485	5390	3296	4475	941	3882	3133	4934	3500	7287	3874	9743	1891	1172	5668	3342	4236	5244	2137	1240	3697	3937	4506	2193	3570	3327
0.20_861.76			5		861.759	ESI pos	0.204	4502	666	7760	3381	6	7280	10101	6166	6643	8758	4162	2643	7970	9717	7623	4152	1411	7554	8995	10006	4270	4575	8172	9468	8332	9181	8085	4395	4436	4859	11705	9440	9672	3660	4018	4003	506	6223	11998	4718	7945	8785
0.20_898.78			5		898.776	ESI pos	0.205	89	274	479	284	80	1940	1441	1063	1612	197	1099	332	650	7074	1571	222	994	174	269	241	1216	165	370	265	602	261	256	1356	606	1026	370	567	301	604	1377	45	172	1067	537	442	573	1061
0.21_1000.79			5		1000.79	ESI pos	0.213	3566	1868	4564	4076	4669	10831	15449	3856	14406	16636	3588	13952	1643	10322	9740	967	13898	8335	2100	5079	4044	7727	5063	826	1954	6950	12804	1868	3715	6095	13601	5856	9518	13613	1914	14790	11681	16379	3940	4876	11999	10989
0.21_1002.80			5		1002.8	ESI pos	0.211	1937	1388	2409	1144	893	1827	3612	1288	4221	3210	1973	3261	1003	3140	1831	213	3993	2292	717	3311	1702	1744	1189	619	977	1794	1915	1723	1471	2025	2991	2080	1909	2497	826	2741	2798	3101	2671	1264	2652	2451
0.21_1006.66			5		1006.66	ESI pos	0.207	5162	2590	2251	2835	2986	2476	4736	2262	1808	2693	3049	1734	2346	4646	3894	3152	2937	2347	2460	4608	3069	3538	4081	4615	2050	2811	2648	2791	4867	3188	5532	4319	2463	2040	1656	1643	2956	2209	2362	3241	2563	2622
0.21_1098.78			5		1098.78	ESI pos	0.206	581	3209	2867	4115	795	6824	1291	2236	3636	3362	1778	1992	7467	5330	11664	2615	4967	1525	3093	1822	568	1488	9969	4225	4232	5497	7355	2207	2592	2405	3906	8898	1965	2129	3491	5680	1842	1478	8247	3640	5401	4695
0.21_275.16			5		275.163	ESI pos	0.212	5774	6504	8442	19154	5413	9271	3668	4641	5306	6344	11597	4210	13744	11206	16773	6109	5414	6393	6773	4045	3901	5194	13532	7015	7357	6758	9773	14348	6011	8718	6914	10562	6553	4545	11857	9534	4818	4747	11825	16514	7894	10332
0.21_293.18			5		293.178	ESI pos	0.213	3885	4274	2963	4317	2637	5007	2851	3304	3040	3974	3283	2805	4588	5730	4529	2989	2775	3362	3339	2537	582	2100	3514	3414	2807	6258	3597	3870	2573	3827	3793	7473	3642	2393	4085	2420	2394	2739	4601	5391	4384	4592
0.21_339.32			5		339.323	ESI pos	0.208	2645	1453	3011	1325	2604	3709	4145	1501	3000	3681	2506	1779	1398	4586	1802	773	2522	3544	1084	1597	2828	3957	1761	560	1583	3368	3867	1292	1634	2544	4629	2892	4225	2458	1348	3120	3759	2871	1287	1748	4225	4783
0.21_369.35			5		369.347	ESI pos	0.21	512	970	1554	755	1918	1557	1575	545	517	790	1000	1085	1247	1507	730	1485	1259	762	539	1016	935	1061	857	855	939	872	861	791	986	1153	779	886	2099	1349	1299	637	767	1170	771	1607	992	1846
0.21_403.23			5		403.228	ESI pos	0.213	4911	5804	10080	3668	5097	3186	5904	4063	2846	5049	4224	5149	10241	6190	3319	7038	6258	4928	5406	4006	3629	4026	3439	5509	8697	4349	4836	3527	3534	3819	5748	5702	4711	24189	7182	5008	4351	10058	6627	5543	4778	5152
0.21_433.33			5		433.329	ESI pos	0.215	1936	2880	3590	4684	3114	4369	2621	2653	2769	3047	3530	2564	4924	3658	5332	4294	5548	3432	3195	2722	2501	2527	2776	2599	3482	2631	3261	3164	2698	4491	3512	4254	4293	3089	4060	3243	3102	2747	4575	23919	3302	4470
0.21_447.34			5		447.344	ESI pos	0.212	2585	2547	2152	2571	2800	2208	4857	15780	2768	2370	1779	2459	3594	3516	3376	1737	3684	3878	2654	3430	2118	1887	2728	2470	4070	2373	2773	2055	1656	2647	1968	2553	13824	4874	2531	1728	2558	3460	3633	9246	2657	3914
0.21_531.40			5		531.402	ESI pos	0.211	655	2085	5339	7669	4313	5526	756	850	5693	1893	2498	779	1594	2969	8213	1009	3892	644	7218	1026	2483	2663	5844	832	2103	5251	4839	599	1724	2755	1821	4241	660	1348	4915	5904	4405	851	7639	8335	1632	3906
0.21_536.17			5		536.167	ESI pos	0.206	87267	10633	19039	12631	21067	16368	95267	9317	20602	23390	8226	52448	11074	52088	21506	42587	22174	17986	23951	62778	11187	72722	44986	107601	16918	64341	19995	19569	6695	5346	14274	28206	134035	103114	11649	18950	11066	8570	12061	18002	14585	17562
0.21_612.18			5		612.177	ESI pos	0.206	16835	12225	5596	6372	7332	8421	14893	15245	7365	3882	4957	11961	8588	6340	6269	7966	6879	6475	5052	24950	6616	7162	5880	14447	7284	7531	6720	8443	18284	14148	4847	11444	11457	10557	9251	5105	17429	6370	15763	15683	6120	7037
0.21_656.51			5		656.509	ESI pos	0.209	128	1017	1381	4468	2916	2938	14122	1175	3153	1293	2131	2716	1920	4643	9463	757	8777	282	2196	2940	1752	772	3806	729	865	1335	3367	1225	697	2721	1104	1055	939	4927	1490	1907	861	2213	1509	3229	895	2176
0.21_813.77			5		813.767	ESI pos	0.206	553	10	1230	402	665	1658	2585	1506	2075	1943	375	2518	1498	2137	1901	786	1351	1466	1611	2244	456	456	1821	2202	1527	2258	1930	604	641	464	2698	1750	1640	1121	430	472	34	1603	2449	538	2026	2018
0.21_841.80			5		841.803	ESI pos	0.207	330	6	1097	355	306	1285	1702	1138	1097	1384	358	2344	1288	1699	1372	639	1524	1053	1486	1744	200	211	1008	1722	1215	1521	1416	315	534	377	2107	1374	1464	623	361	482	33	848	1923	411	1464	1260
0.22_158.15			5		158.152	ESI pos	0.224	1861	2597	9813	2742	3876	1928	1902	2802	2817	2658	2677	1752	6957	2458	3105	3655	3467	1634	2465	867	2483	2309	1785	2159	5221	1496	2617	2080	1174	1462	2060	6710	2496	1926	2771	4536	4386	2056	1430	1586	2051	1844
0.22_163.07			5		163.073	ESI pos	0.223	5018	3810	7312	4246	3145	2928	2618	3728	1720	4647	1556	3700	2992	2101	2714	4917	1923	3540	6259	2667	3189	3549	5639	4058	3687	3265	2890	3606	3345	5654	3359	4529	4545	2175	3527	3590	4691	4865	2677	8280	5335	2960
0.22_173.15			5		173.153	ESI pos	0.224	3380	3904	3706	4895	4227	3129	2166	2526	3288	3764	3452	2967	2744	4067	5599	3362	3026	2106	3166	1044	4739	2091	3887	1348	3614	4055	3665	5167	5056	3967	2457	4380	1837	1812	1791	5405	3486	2209	3250	4049	3737	3335
0.22_255.19			5		255.194	ESI pos	0.22	2306	3168	2870	2593	1976	3051	2667	3284	4095	3748	5442	2741	2952	3243	3142	3412	2201	2372	4892	10849	2573	18010	9614	4246	3865	4655	3987	2188	2831	2460	2904	2736	2363	2783	4989	2784	2559	2470	3409	2517	2557	3004
0.22_256.21			5		256.209	ESI pos	0.224	1491	3167	4758	4021	2256	6031	6198	1421	10522	3563	6857	1663	3523	9846	6005	2148	6643	2336	3353	4217	2513	3507	3604	4528	4727	4827	6429	3102	2303	5263	5213	2754	1757	4681	4584	3606	1563	3986	3722	5966	3441	6210
0.22_256.26			5		256.262	ESI pos	0.224	8951	6365	9211	3628	11057	8217	8834	6483	2667	4365	6684	8494	6598	3434	3660	9579	6422	5488	2535	5057	12347	6121	5499	3914	7009	4067	3236	7472	10605	5406	4673	4808	8108	5340	11112	4802	11077	9414	9314	2997	5037	4736
0.22_271.20			5		271.204	ESI pos	0.223	1921	2821	1511	1783	3072	2771	1769	1898	5852	2215	2261	1558	1418	4378	1964	1781	2798	1741	1613	505	3098	476	886	1290	2974	2040	3275	3063	1776	3267	3099	1592	980	2025	1710	1201	1968	1544	2761	1817	1994	3246
0.22_273.22			5		273.221	ESI pos	0.218	4032	3263	4222	3454	3110	4592	4221	2675	9416	5384	3156	4214	4207	6523	3403	3517	5502	7152	1625	663	4850	553	881	1116	3425	3372	5916	2768	4303	6092	7145	4266	5289	6481	2564	4357	4775	3030	2912	3283	8418	4946
0.22_275.25			5		275.254	ESI pos	0.219	7355	18642	8001	6368	4841	18927	12790	9945	34054	7015	7406	10004	6672	21782	8762	8762	7886	10340	8162	5561	5185	3538	7085	6588	12724	23719	20792	4405	6758	12516	12351	10174	8435	14854	5518	9284	5539	12607	13083	6405	8913	15242
0.22_277.22			5		277.216	ESI pos	0.223	2319	2479	1969	2534	4740	3640	3444	5408	6353	4885	3175	2953	11006	5130	4428	14775	3100	3954	2421	4074	2154	2975	2914	3069	2238	2956	4866	2438	1993	2385	3910	5531	8305	3732	4906	2167	3926	4832	4380	3801	6611	4220
0.22_284.29			5		284.291	ESI pos	0.221	3861	3092	4340	1581	3552	4171	3007	3042	1576	2506	3236	4387	3035	2601	1893	2183	2458	4069	1814	2893	3481	4116	2670	1741	3822	2191	2846	4138	3716	3201	4337	2246	3360	4446	3897	2391	5183	5898	3852	2213	3915	3728
0.22_289.21			5		289.21	ESI pos	0.222	2965	4014	2407	2452	3899	4528	3074	2995	7040	2600	3579	2160	3197	5686	1860	1979	3196	1914	2665	1807	4632	2224	2164	1855	5122	3297	4427	2054	2713	4508	4531	3483	1878	3052	3023	1409	4072	1832	4172	2312	2579	4146
0.22_289.27			5		289.271	ESI pos	0.219	6462	15736	6137	6302	5334	15689	11357	10649	23785	8086	8003	13761	6829	16028	21877	4031	10495	14145	6636	8920	4738	4615	10271	8894	12278	19702	20373	3939	9793	10930	9408	14626	9394	11241	3934	7389	4265	12752	14192	7530	9127	13754
0.22_291.23			5		291.23	ESI pos	0.218	5483	5131	4153	2170	5008	6690	7864	4384	12414	5206	6504	6316	4956	9851	4390	2564	5465	5222	3861	5922	5265	2704	5044	3451	7594	7504	7881	4083	6220	6908	7133	7462	10642	6804	5669	3647	5190	5104	7245	3174	5291	6726
0.22_305.21			5		305.209	ESI pos	0.222	3874	3303	1941	1009	2902	2777	1268	3857	5396	1672	3695	886	2850	3476	1592	1273	2714	1057	1751	1218	4153	766	1539	1116	2921	2163	3189	2430	2601	2902	2192	3320	700	1714	3841	1103	3939	1023	2399	1475	1461	1779
0.22_305.27			5		305.265	ESI pos	0.222	3042	3294	9517	4028	2267	1026	10916	2629	1224	1413	1685	5681	1770	2580	2171	2103	1153	2328	2477	8304	3373	3589	4087	3834	1049	2103	863	2838	6336	2502	1670	4749	17698	3875	1829	4838	1371	3405	772	3006	853	985
0.22_307.22			5		307.223	ESI pos	0.221	2945	4052	2292	1007	4673	3594	1815	3134	5318	1945	3664	1571	3410	4399	2187	1885	4128	1366	1698	1771	3702	814	1431	1455	3948	3222	3193	2146	2982	3728	2641	4731	1735	2488	3265	947	3330	1597	3143	1312	1475	2528
0.22_307.24			5		307.241	ESI pos	0.223	2123	3465	1915	2005	3587	4725	2267	2896	8884	2616	3372	1672	2162	7316	6628	1452	3337	1730	2643	1714	2648	1370	2859	1741	3044	6557	6430	1865	2493	4431	3332	5918	1692	1795	2005	1376	2156	1925	5320	2765	2482	4696
0.22_310.31			5		310.31	ESI pos	0.221	807	812	1603	1360	1652	3922	2022	704	2766	3847	1028	3004	196	4736	2801	130	1341	7433	719	485	1125	4294	1135	76	334	2346	3533	561	1176	1890	2648	1778	4677	3009	1185	3615	2601	5274	1003	1117	6028	4440
0.22_319.28			5		319.284	ESI pos	0.222	6131	5935	13685	4935	4356	8077	24145	4362	24400	4473	7708	4796	3288	15864	3484	3158	4155	5927	4796	5113	4142	9061	4772	3279	8477	10019	7015	7714	8669	6609	6944	4061	3563	6493	7505	7667	4225	6596	8404	4732	4345	11838
0.22_324.25			5		324.249	ESI pos	0.224	1871	3425	1171	948	1781	3946	1517	1890	8276	1377	2276	929	2157	5122	1235	1970	3041	920	1294	1300	1928	942	1540	1102	3494	2778	3932	1157	2043	3081	2784	2442	1039	1431	1585	909	2072	1192	3305	907	1253	2797
0.22_329.00			5		329.003	ESI pos	0.217	4156	1885	3454	1662	2206	1633	4355	3936	1497	1973	2119	4600	2094	1956	2804	3148	917	4549	2675	1865	2537	3163	4617	4472	2467	2065	2013	1958	1833	1680	1758	2058	5511	2843	1832	1513	4302	4614	1617	2043	1183	2173
0.22_340.25			5		340.246	ESI pos	0.223	3442	4656	1753	1068	3383	1727	1241	3528	1754	958	2462	1114	2339	1483	1209	1402	2124	1069	1120	1422	6446	810	1211	1406	3027	1142	1291	1302	4085	1786	1307	3025	1273	1049	3704	767	5906	1285	2277	1219	1043	1381
0.22_340.35			5		340.355	ESI pos	0.219	16269	10766	7285	4784	11673	6464	9246	6639	7352	5323	8515	5733	3989	4731	3724	1429	7552	9194	2379	6315	8727	8583	5100	2858	4045	2482	6602	11851	6561	7989	7273	6474	4684	7718	6335	5121	7771	10293	4492	2074	6733	8108
0.22_350.32			5		350.324	ESI pos	0.22	2684	8145	7596	3517	3451	15447	14416	3465	27181	4397	8098	3824	1813	16721	4298	1567	5797	4336	3593	5015	3286	5055	3576	2481	9385	14542	13070	3039	4931	10087	11434	5288	3713	8702	4209	6495	3246	7356	10660	4169	5917	11643
0.22_361.22			5		361.221	ESI pos	0.216	2338	2269	3688	2318	2215	2287	3347	2662	2972	3326	1303	1772	4947	3888	3367	2374	2395	2180	5328	2377	1901	3821	4573	1758	2679	5140	3924	2534	2285	1658	3169	5498	2807	6906	3558	2636	2034	3282	2873	3545	2544	3569
0.22_380.33			5		380.335	ESI pos	0.224	1962	6026	3661	2783	3237	2066	5783	1821	6526	2217	3491	1826	1899	5967	3236	1948	2014	1924	2150	3090	5561	2512	2488	2489	2765	3486	4460	2694	1775	3360	2664	3448	6158	11340	4366	2195	2164	2025	2725	2132	3020	18841
0.22_388.31			5		388.314	ESI pos	0.223	2136	3880	3483	4350	2149	7702	9021	2191	7308	5061	6859	2399	3627	8978	6466	3999	2272	1783	5759	8025	5393	5614	6532	5195	5064	8306	7326	5584	7861	5684	5655	6098	2189	5885	9793	5197	4944	4560	14940	5919	5803	7033
0.22_393.28			5		393.284	ESI pos	0.22	1709	1842	2079	1289	2103	1980	1846	2050	1823	2659	1714	1446	2232	2093	1516	3943	2146	1942	3310	1625	1205	1672	2528	1819	3019	2140	2123	1485	3494	1732	2170	2603	2133	1596	2286	1528	1985	1306	3289	4691	2320	2489
0.22_408.36			5		408.365	ESI pos	0.222	1591	4403	2816	3197	3040	1759	3562	1240	2905	3645	3417	1478	3234	4059	2608	1530	6128	1997	2281	2217	9163	2959	2075	1776	2613	2971	4034	2466	1244	3076	2829	2810	5144	9756	3195	1978	1664	1757	2083	8805	6922	10573
0.22_410.37			5		410.372	ESI pos	0.223	2907	2146	2310	3980	3426	3468	5599	869	2832	4420	2066	1450	2109	3927	1864	2374	3880	3074	3148	2890	3802	6829	2831	3662	2665	5182	5414	2977	2840	1834	4136	2442	2958	4236	2785	5688	2755	3043	2252	4191	5219	4299
0.22_415.32			5		415.32	ESI pos	0.223	2558	9377	12205	7430	3262	11669	8781	3883	6087	12075	10096	4927	8273	11395	9515	4042	5973	1390	12183	11027	10205	10847	9695	2350	16180	13784	11660	7265	12367	9685	12523	3788	3247	10707	12251	6944	8610	15061	14874	9128	13915	13476
0.22_418.24			5		418.241	ESI pos	0.223	3618	1289	1720	985	2016	4012	2040	1373	2093	2079	914	2142	1668	1896	2198	1290	2719	1439	6507	1962	1051	1500	38020	2336	1751	2941	6948	963	1103	1229	8475	2434	2071	1904	1084	3479	2924	1596	2229	1776	2300	2021
0.22_422.38			5		422.381	ESI pos	0.22	1266	3181	3226	2148	3202	2633	3551	1480	1759	7584	5384	1562	3486	8200	5710	1861	4436	1941	2053	2524	7485	2287	1889	1703	3152	3283	4629	1750	1460	2626	3450	3689	3017	11552	2487	1855	2068	2212	2444	6666	5759	4414
0.22_424.37			5		424.372	ESI pos	0.224	3017	8362	3074	2998	3813	2415	5783	2603	2539	3706	3556	1726	3169	5440	3256	2574	3894	2055	2243	3004	7516	3049	2463	2934	2173	4065	5436	3403	2827	5199	2589	2855	8395	10887	5789	2098	2446	2182	3108	3017	3627	19425
0.22_430.36			5		430.359	ESI pos	0.22	8162	7598	11984	7589	1661	11426	19218	22852	13846	8794	11724	6534	13641	11866	10577	2576	4929	2552	10487	17932	16502	7398	10914	8134	13355	8445	9069	11596	11477	8440	7427	22344	2544	16574	10092	6777	22489	12134	23664	10999	7195	10765
0.22_457.33			5		457.325	ESI pos	0.224	869	1374	2443	2090	6539	32168	2893	1933	1601	1197	2259	2570	22825	9575	1183	43984	8388	950	971	1254	2151	824	959	975	1246	3284	2831	1046	1445	6540	1308	1117	1139	1711	1042	1066	1045	1957	2359	1205	2687	12267
0.22_466.41			5		466.409	ESI pos	0.224	1438	4255	2507	2076	2985	2260	2624	725	1803	9736	3280	580	3026	10925	3412	495	7080	426	1008	2726	13092	1422	954	875	2913	4035	5807	1546	1185	3084	2363	3451	3003	17191	2547	875	1805	940	1692	9679	8295	6041
0.22_477.37			5		477.366	ESI pos	0.221	1377	2368	4550	4256	2163	3184	2462	1445	1883	2795	4247	1167	2984	3858	6479	3199	10659	1452	3086	4354	2270	1474	4648	4139	3096	2167	2486	1995	2929	2162	3131	4165	1974	2038	2320	3097	2050	1945	2690	4139	2363	2949
0.22_491.29			5		491.288	ESI pos	0.224	14165	5442	4549	3466	16893	3934	4065	4549	4103	5593	4117	4397	4602	5235	4954	12575	3265	7982	4188	3628	6020	4211	3530	7735	3027	3905	4590	5121	5566	5912	5402	5768	3898	7008	2726	3301	6198	4502	9455	7225	4901	4548
0.22_508.43			5		508.435	ESI pos	0.224	2346	4605	10759	2353	3867	1970	1908	1289	2110	3234	3347	2167	6478	2988	2603	2152	7696	1886	2368	1861	2233	7420	2142	1550	10053	3127	4114	3228	7684	1884	3197	2033	2511	4435	7565	2597	2984	2000	2437	2439	2740	2728
0.22_525.53			5		525.534	ESI pos	0.221	180	553	533	409	560	309	172	195	52	260	82	285	386	327	237	546	241	417	192	216	199	306	239	161	141	250	176	510	338	893	268	606	783	533	313	127	709	256	481	1152	535	135
0.22_553.56			5		553.559	ESI pos	0.219	86	174	266	163	269	84	139	80	12	77	61	121	126	138	40	313	123	143	67	94	122	43	134	119	130	121	84	198	130	253	341	305	309	224	245	53	379	118	293	215	241	132
0.22_564.49			5		564.494	ESI pos	0.22	858	4625	7809	3417	4999	2046	1587	573	2424	3680	3941	924	10477	2869	1726	1814	7436	1527	2474	1067	1195	5779	1957	1255	3594	2819	3615	4254	2684	3320	3276	2921	1874	2878	2825	4320	1371	1605	1349	2077	3539	3043
0.22_571.58			5		571.578	ESI pos	0.22	103	271	350	241	245	119	149	66	48	60	67	158	197	142	132	334	177	200	112	16	190	107	228	119	129	101	149	247	226	360	236	366	591	145	169	88	435	94	257	694	480	107
0.22_572.37			5		572.375	ESI pos	0.216	104	1092	1290	7094	2741	1515	6250	1705	3481	1430	1591	1557	2645	4949	11156	724	8426	424	4232	1522	770	1020	4575	505	1413	2814	3425	518	836	3822	1258	1423	442	3282	877	3093	862	2476	1497	4465	1033	2029
0.22_600.47			5		600.473	ESI pos	0.224	6075	6933	1308	1206	3526	1354	1598	2481	1715	3215	2432	1180	1156	2653	3391	1374	3548	1146	1301	1179	19236	692	4128	3867	1968	4753	5325	1201	748	1667	1630	1603	3641	17667	3877	1156	1416	807	2719	1183	3313	14464
0.22_616.47			5		616.466	ESI pos	0.219	21504	3023	6587	7969	8765	3557	8275	3820	6466	9350	3746	6054	4522	5629	6259	249	79411	8383	6875	15480	9794	7123	3447	19735	5675	18529	3608	5495	1574	3573	6250	4674	6324	9267	7226	4471	4452	7513	8225	7282	7819	4793
0.22_619.61			5		619.611	ESI pos	0.22	59	92	79	42	170	2731	767	37	674	1974	59	10245	23	1722	642	29	128	3628	9	20	70	1048	349	81	53	1231	3354	53	43	46	3590	86	3095	5165	32	1933	158	15292	519	270	7750	7698
0.22_627.64			5		627.639	ESI pos	0.218	55	171	220	65	82	154	55	27	23	49	34	136	105	75	65	52	33	97	86	34	49	49	93	100	124	126	71	58	128	108	100	142	258	118	137	18	269	37	193	210	183	60
0.22_655.66			5		655.665	ESI pos	0.218	77	134	243	168	113	139	20	60	22	90	80	116	197	104	48	104	24	80	160	34	98	26	143	80	168	296	105	37	106	119	207	194	261	78	174	61	127	38	125	242	255	34
0.22_675.68			5		675.676	ESI pos	0.218	448	62	695	361	425	11376	17886	192	10356	4842	278	19769	59	6017	3146	40	2629	9224	92	463	517	2039	485	33	84	1491	6998	73	454	606	14812	606	4952	25816	28	3623	3331	24182	529	641	13672	21025
0.22_676.66			5		676.655	ESI pos	0.223	274	402	591	127	371	2121	2419	121	1201	1712	296	1716	123	1552	721	106	905	2309	53	103	379	989	332	99	447	710	1863	503	142	275	2561	259	1314	2643	558	891	1041	3290	339	304	2311	3056
0.22_771.64			5		771.644	ESI pos	0.219	1092	1438	5236	1259	416	3244	13656	5844	3423	1091	7826	518	1699	2970	1646	479	1250	396	1564	8817	9319	1272	2313	1369	4433	1102	1093	3214	5123	3799	1016	7942	1058	3273	6304	1188	8557	1368	7914	2238	864	2235
0.22_992.70			5		992.703	ESI pos	0.218	1113	2523	3144	2486	628	2773	4395	1539	2809	2640	2671	2650	2871	2289	4304	1225	5580	1078	2190	4394	1813	2694	2600	2680	6246	4444	2739	2522	4005	2192	2827	3509	1808	4008	3420	3778	2365	4227	4211	2618	2836	2671
0.23_135.12			5		135.116	ESI pos	0.228	3265	3387	4764	3814	3490	3954	5187	4750	4814	4564	5464	3387	4291	4878	4876	3068	2580	4096	4640	4604	3341	5811	4706	3711	4634	5912	5080	4253	3961	5095	5484	5440	2909	4140	4097	4268	4224	5052	4169	4208	4607	5543
0.23_149.06			5		149.059	ESI pos	0.228	2361	2559	2099	1633	1683	1931	1380	3703	1461	2608	1012	2312	2670	2189	2356	2760	983	1878	2560	3876	2073	1634	3795	3170	4007	2015	2532	2861	2531	1411	2807	3205	3081	1874	2213	2580	2196	2868	2781	7467	2630	2437
0.23_151.10			5		151.095	ESI pos	0.229	8049	7501	11127	6995	7929	9304	11996	7654	20257	7426	7139	7621	6796	14996	6889	5583	3985	9488	8145	8494	6436	6484	7008	7721	10639	15240	10343	5602	7917	9325	9172	8127	12621	7941	7167	8932	8154	8814	10266	8730	6067	8862
0.23_157.12			5		157.12	ESI pos	0.229	744	948	1257	1389	1093	1635	5406	1601	1488	1538	1199	5099	1108	2110	2258	1034	842	5455	1979	9845	992	928	1486	8126	1264	1797	2483	1499	3962	1533	1510	1599	5068	9094	3459	1064	947	9174	1094	1350	1442	1432
0.23_191.18			5		191.179	ESI pos	0.226	21522	19676	21690	13175	18618	11143	14012	21993	16976	24179	15407	10451	14340	26042	21961	12624	9483	24621	25727	14391	11724	13451	20301	23713	25351	41934	17779	11732	14599	17090	23732	23097	16707	10900	22053	14237	19693	16234	23976	21939	18989	19361
0.23_209.19			5		209.187	ESI pos	0.225	4971	4478	4109	2782	3430	2790	4096	5002	2855	3408	5353	1725	2815	3880	3001	2513	1258	3355	3683	2595	4807	3065	3749	3189	3369	4716	2870	3824	2956	4516	2776	5176	2673	2349	3567	2551	3886	2302	3851	3054	2976	3283
0.23_210.18			5		210.183	ESI pos	0.229	2486	2327	3012	2439	2719	2861	3660	2806	2127	3149	5613	1481	2853	5403	2609	2013	2013	1399	2557	2959	3148	3424	1919	1544	2415	2654	2562	3728	1802	3955	3490	4067	1056	1932	2761	3199	3144	2355	2926	2139	3105	2913
0.23_212.02			5		212.019	ESI pos	0.234	66086	3382	170	73	117	5954	291	5996	3768	7598	85806	123	188	187	7226	70362	4806	7457	885	22	43747	110081	49808	26986	7034	51181	17	11	6	6	14			11	22	9	8		15	19	16
0.23_239.13			5		239.128	ESI pos	0.226	3392	2945	4394	2806	2091	2948	2047	3643	2580	3327	1562	2854	2293	2725	2663	2570	2365	2671	4240	2911	2537	2339	4393	3040	2533	3011	3386	2340	2138	2514	3638	3802	2936	2671	2346	2925	3568	3840	2412	2163	3733	2689
0.23_253.22			5		253.215	ESI pos	0.225	2646	2971	2496	1708	3941	1936	2000	3076	2014	2467	2474	1841	2468	2632	2535	2456	1166	2561	2450	1545	2064	1943	2381	2496	2572	3985	2816	1575	2239	2943	2431	2783	2110	1812	3296	1745	3431	2410	2782	2049	2516	2216
0.23_255.21			5		255.209	ESI pos	0.225	2481	3265	3305	2422	2559	3811	2614	1833	7573	11069	7992	1752	3622	4621	3773	3942	3234	2170	9530	15144	3243	23693	14820	8111	6642	3760	4976	3252	4419	6866	4203	3403	1308	3570	7118	2104	2804	5397	4670	4081	2328	3588
0.23_261.13			5		261.125	ESI pos	0.234	18246	3351	978	683	756	3108	718	2428	6022	5417	23283	693	767	3771	4722	1444	5322	1036	1335	396	27916	107687	76133	30199	14356	50079	1320	650	716	1636	834	2631	928	595	679	719	575	368	2549	610	1284	2269
0.23_277.24			5		277.236	ESI pos	0.227	2619	1955	446	2988	3039	808	1819	3715	675	1891	1614	2323	2656	485	1662	4473	917	1008	3119	4031	3688	1966	2192	2404	1094	973	459	3338	1029	1174	1258	4312	2139	3256	2792	2038	3937	725	1298	3442	271	328
0.23_278.21			5		278.21	ESI pos	0.229	912	1127	2719	1702	2135	3304	3549	1468	5033	2366	2609	2316	3519	4291	1280	2225	3788	5771	1718	5035	1200	2802	2442	1666	1800	3012	3921	1541	1207	2629	11947	2019	5271	6926	1830	1338	1122	2782	3507	2233	3469	5069
0.23_278.24			5		278.244	ESI pos	0.23	493	693	1761	1616	655	1841	1309	802	1068	2738	879	1762	689	2091	1526	932	463	2806	1224	1853	892	2587	1429	681	956	3666	2363	596	1091	810	1478	973	2001	1827	890	2527	713	2579	1106	1426	2463	2097
0.23_280.26			5		280.259	ESI pos	0.228	3640	10977	12036	8302	7786	11975	9187	8366	6730	12143	13442	16605	3632	9501	6735	9679	6964	24279	4633	6650	11899	14746	10141	8150	6199	15164	15701	11279	26095	7836	13507	6775	13223	11702	16677	10539	7787	24912	13504	7299	19621	18400
0.23_281.25			5		281.246	ESI pos	0.226	1197	2143	3872	1708	29588	5765	2096	2071	1752	2132	5722	1691	9409	5265	1905	7886	2869	1584	1175	1503	1549	2684	1972	1245	1431	2720	4276	3169	3477	7233	2568	2190	2438	2728	5114	1713	3001	6238	2965	1605	4974	3594
0.23_291.25			5		291.251	ESI pos	0.225	7335	17310	18201	6385	13889	34813	34664	11834	74965	7169	23289	14108	4587	48297	12764	3502	15407	8462	6517	17047	13623	10020	8675	4075	18318	32830	34350	7123	19964	28730	28245	20104	22639	21988	8929	12277	6583	17650	29699	10747	10810	27296
0.23_294.24			5		294.238	ESI pos	0.231	960	2317	2565	3335	1202	6134	3369	1287	4802	3540	3027	3606	1240	5113	3404	1623	2259	5759	2515	4032	1668	5160	3677	2238	3080	6517	6531	2018	2202	1872	5951	1502	3156	4951	2015	4021	1162	5476	2556	2554	8431	7811
0.23_295.22			5		295.223	ESI pos	0.232	3657	2586	2130	2291	10861	3921	5658	5578	2730	4109	3454	2340	10758	14754	4728	20623	2893	2644	3324	4338	2520	2824	2473	4324	2202	3221	5589	2978	3372	4706	3130	6456	8618	3288	5130	1976	2747	3769	11741	4056	5293	10142
0.23_296.26			5		296.257	ESI pos	0.231	2364	3199	2794	4697	2193	9276	4472	2183	5975	6935	2505	6776	2379	5357	6024	2838	1964	4486	3675	4325	3459	7264	8040	3296	3196	10790	8439	2518	4423	2206	6976	1441	5122	6620	4116	6576	3270	7342	3764	4168	8609	7813
0.23_297.24			5		297.24	ESI pos	0.226	6041	5838	6025	4030	15538	6840	5619	6255	7552	6226	4506	2933	8377	15164	6518	6909	3252	7659	6517	4431	3335	3976	6050	5710	6803	12196	10150	4082	3527	8244	6629	6858	5900	4747	8529	3533	5593	4881	7003	6287	5796	6621
0.23_308.28			5		308.277	ESI pos	0.225	3265	7224	8755	3531	5800	16356	18254	4594	32240	3109	8385	5734	1801	18690	6334	1291	6034	3897	3633	8745	6000	5243	4417	2508	8363	14087	14917	3072	8430	10165	11134	7464	8681	10041	4288	8161	3067	9212	13919	5227	5133	12318
0.23_323.22			5		323.218	ESI pos	0.225	2450	2411	1192	1051	2173	975	1856	2688	2044	1292	2360	1156	1936	1474	1510	1125	1895	1464	1448	1485	3375	775	1432	1288	3337	1190	1370	1291	3669	3177	1015	2820	1228	1344	2147	912	2756	1250	3165	1275	1534	1088
0.23_332.28			5		332.277	ESI pos	0.227	9431	9996	11647	6154	8775	6334	9766	9986	10528	10852	7753	5294	6554	16591	11956	5083	5140	11650	14629	8320	5983	6436	11231	13046	14404	23259	10431	6205	7205	7757	13059	11195	7347	4928	12428	7609	9348	7176	12266	10682	8512	9978
0.23_335.27			5		335.274	ESI pos	0.228	3988	2147	2409	2856	4489	2408	5409	1597	9172	2213	4098	5665	1602	4476	2612	2266	1836	2095	2179	3393	4151	2877	1924	3675	7797	4841	1637	3061	2149	3211	2338	2415	18583	5622	3298	2960	2582	4122	4014	3350	3295	3901
0.23_352.32			5		352.319	ESI pos	0.225	15944	12229	14316	21560	10429	29889	31670	10656	47889	30654	18124	19005	5798	36660	16266	7866	8155	22122	22727	24032	14627	28945	26016	18191	9268	27661	37134	16152	11268	12846	29948	19230	19948	25878	14499	31814	16685	23993	10159	23658	31953	33034
0.23_376.30			5		376.303	ESI pos	0.228	16236	9618	13637	7551	12798	10563	10348	9301	12500	14750	14591	5082	6429	14656	9447	4870	10172	12374	11716	13025	6217	11210	12347	9526	12804	27582	15916	10363	9911	14790	21675	13208	7219	14340	15645	12049	11554	11751	19029	12194	16167	28558
0.23_386.31			5		386.307	ESI pos	0.231	5999	3296	2278	3740	3172	5227	7138	6671	8167	4783	3895	2068	3636	4015	5567	3533	2018	1610	5006	4720	3483	4470	3893	2893	3243	7539	6447	3487	3213	2171	3020	8217	1264	6051	3546	5492	6620	5338	5319	5405	3957	6673
0.23_415.21			5		415.207	ESI pos	0.232	2988	3870	7271	4694	11590	9839	5499	4973	2639	2993	5342	6877	8664	7472	2987	6709	4504	2712	2500	2020	1447	4885	4340	8054	3429	5428	1513	1539	1549	2329	1565	1764	2107	2665	1205	1409	1710	1847	2320	1432	1966	4586
0.23_417.33			5		417.333	ESI pos	0.226	2884	3467	4211	2881	13208	22559	5793	3222	1994	2166	7195	3679	22219	13412	1867	66505	8623	1297	2135	2069	4461	1911	1934	2181	3218	2645	2804	2550	2871	9479	1718	2582	1703	2532	4287	1309	2549	3350	3918	2813	6282	10248
0.23_420.33			5		420.331	ESI pos	0.227	4072	4327	9516	12339	5606	10350	4242	3008	5367	5456	8359	3519	14356	12807	17779	5748	6816	3436	6749	4255	2585	5400	8520	5374	6496	6143	8569	9251	5168	6495	7784	8297	6331	5405	8217	11557	4321	4244	12031	17207	8009	10070
0.23_452.37			5		452.37	ESI pos	0.231	4796	3888	5501	2324	3125	6965	2867	2629	1680	2997	3521	1859	6333	4610	2177	7475	4891	1107	1473	2002	5176	3015	1805	1037	5259	2307	3104	2489	4637	3331	2370	2618	2103	3265	3704	1877	3067	1414	2369	4155	3819	5675
0.23_452.39			5		452.393	ESI pos	0.227	4530	8879	5608	5159	5462	3442	4684	3049	3505	6209	5727	2272	6031	5649	3821	3562	11674	2392	2299	4010	27690	4078	3516	2863	6607	4202	6920	4105	4024	5836	3883	5286	7750	24018	6458	2527	3833	2096	3850	18801	12631	19716
0.23_455.38			5		455.384	ESI pos	0.234	6770	1631	3317	3324	2136	3586	4034	670	2595	3150	3576	1112	3221	2636	2765	1702	4259	923	3410	8336	3075	4717	5258	7194	1644	5463	3672	1892	1075	2439	5193	1506	2106	2513	1875	2918	1510	3145	1710	4551	2542	3539
0.23_464.35			5		464.354	ESI pos	0.229	1007	2236	4519	2887	1886	4940	5243	1428	5093	4810	6277	1687	4304	4649	2937	2530	5037	1362	3906	6772	1398	3701	4839	3079	2813	2604	5607	2835	2008	3034	4004	2693	1071	4582	1913	3624	1389	4039	3627	4078	3328	4647
0.23_471.35			5		471.354	ESI pos	0.235	995	1608	3342	2326	1466	2828	3826	1145	1507	1735	5252	576	1255	3709	1590	1189	1983	490	1948	4209	2177	2301	4363	750	2072	1651	3135	8096	1933	5817	2606	1137	982	2727	3356	881	1401	1262	2859	2885	1948	5784
0.23_482.40			5		482.401	ESI pos	0.233	5042	8768	4741	5672	7443	4174	7707	3918	4912	4905	8431	3404	6400	6315	5014	3505	6974	3962	4349	6843	4612	5634	4944	4821	4080	6238	11160	4826	3434	5388	4953	7048	4203	28701	10192	3451	4758	3590	4806	4822	6161	10030
0.23_496.42			5		496.417	ESI pos	0.232	2982	9982	2965	4775	5490	2532	4217	2451	3650	6895	5122	1765	5660	4893	2648	2325	12941	1741	2388	4458	33645	3086	2690	2936	4486	3579	9131	3053	2317	5869	4288	5453	7185	25802	6095	2046	3757	1903	4024	21272	13265	22783
0.23_502.37			5		502.37	ESI pos	0.233	2613	6021	2298	3046	4030	2084	4529	1670	1926	2151	3421	2121	2272	4054	1881	2356	10543	2029	2118	2903	2796	2333	1991	2979	2403	3095	2490	1602	1698	2356	2035	3007	1829	4886	2441	1361	2908	2256	4465	5188	3267	2414
0.23_510.44			5		510.436	ESI pos	0.231	1053	4223	2312	2526	3287	1712	1926	742	1609	11731	3551	571	4430	2285	2482	528	8122	437	860	2775	15769	1666	1145	1250	3629	1370	5594	1270	1017	2573	2176	3392	1857	19041	3795	815	1779	748	1970	10186	10401	6367
0.23_558.42			5		558.416	ESI pos	0.233	2153	2694	1905	2244	2361	1825	2670	1286	2050	2238	2553	1597	1852	2503	2512	1799	113535	1673	2083	2032	2076	2699	2450	1676	1353	1888	2169	1627	1352	4247	2364	1864	2893	2118	2379	1712	1704	1208	2423	2621	2224	2564
0.23_613.51			5		613.51	ESI pos	0.229	529	2253	4458	2871	1435	4684	5781	1730	4555	1898	3965	917	3122	2362	3110	1307	2236	782	2624	6397	1935	1917	4455	1499	1972	1423	2639	2235	2278	2846	2174	3609	1407	4897	2418	2592	1066	2533	2879	3996	2002	3636
0.24_155.11			5		155.108	ESI pos	0.237	8254	32057	37844	32741	30077	33060	28816	36765	29467	34371	34207	39958	30985	32889	32922	35355	30564	24166	37012	29614	24287	40450	36054	28967	31663	32531	37676	25890	37684	36079	35789	16181	33947	33186	31426	33416	15844	32589	32172	26505	33814	34299
0.24_165.10			5		165.101	ESI pos	0.236	3749	3373	7443	4115	3603	4895	8054	3317	5737	4260	2219	4892	4486	8630	5058	5755	6638	4864	4683	5320	2933	2720	5034	4619	5152	5213	4343	5501	5024	2789	4887	4357	2735	5162	3088	25016	3990	5171	5245	3690	4667	4125
0.24_214.18			5		214.18	ESI pos	0.241	2215	6037	9122	6850	6929	9840	8151	2723	12069	5169	8478	4794	14164	5794	6575	2748	18640	3773	4032	10971	2950	7342	6345	8009	7302	6701	7833	9306	6114	12373	10264	12984	4099	10618	5318	6201	2164	4674	8662	3867	6247	7329
0.24_217.12			5		217.122	ESI pos	0.238	1680	1419	1226	863	1227	920	1287	1687	1009	1695	701	1336	1391	126976	1419	1592	909	1159	1246	519	1082	1569	1634	1206	1349	1721	1096	653	1479	1251	1553	1081	940	1350	1057	1017523	1107	1327	968	1088	959	933
0.24_222.15			5		222.147	ESI pos	0.239	1234	2392	3328	2211	2398	3324	2444	1756	2571	2268	3090	3231	2157	2397	3641	1013	3914	5844	3987	4590	1840	2427	3543	1908	2675	2216	2543	2204	2666	2756	10686	2244	5988	5374	1956	2171	1298	2934	3787	1809	3188	3773
0.24_247.12			5		247.118	ESI pos	0.24	108	243	112	329	477	260	61	339	217	319	228	138	264	36938	382	314	237	222	299	217	319	82	101	385	378	274	102	190	238	214	535	435	416	123	325	265333	336	300	397	158	285	228
0.24_247.16			5		247.16	ESI pos	0.24	1643	1505	3530	1571	1684	2050	2384	5939	1839	3879	4153	5808	6194	4323	2580	1714	1758	2836	15543	1227	1399	2914	10941	2811	8861	2702	2178	1775	1153	3928	2779	2293	3516	1934	1849	1364	1657	4361	1544	2245	4142	2244
0.24_254.21			5		254.211	ESI pos	0.245	16889	9845	6355	8184	12411	6870	6845	11573	4659	7942	11536	3028	3500	5391	5825	3866	5419	2298	7300	13460	12206	8367	8353	6431	2390	5293	6818	2773	2675	9222	3364	5701	2060	4903	2659	4558	14159	4891	4906	6941	2933	3681
0.24_279.09			5		279.092	ESI pos	0.238	3479	4410	6434	3269	3890	6364	7089	5307	6956	7274	3259	5664	6348	6918	6205	4308	5240	7069	7723	7361	3101	3362	6633	7294	6778	7873	6853	2740	4005	3586	7272	6832	5674	6388	3229	4172	4623	5950	7453	4397	6741	6583
0.24_367.27			5		367.266	ESI pos	0.243	1782	2321	1710	1577	2903	2407	2233	2103	5693	1800	2526	1821	1873	5370	1694	1435	27794	1760	2137	1941	1736	2169	1928	2308	2720	2322	2192	1384	1444	1906	1915	2120	1865	3177	1887	1504	1843	1731	3471	1739	1924	2141
0.24_384.29			5		384.293	ESI pos	0.244	2972	3137	2677	2078	4191	4229	3923	3061	9160	2942	3592	1829	2158	6180	2516	1874	42482	1815	3402	4266	2922	2992	2898	3436	4559	3692	2918	2824	1893	3391	3111	2989	2465	3802	2787	2374	2510	2881	4674	2379	2976	5078
0.24_442.33			5		442.334	ESI pos	0.24	3940	4312	4443	3899	5466	5079	5316	4236	5250	4476	4295	3311	4471	5410	3762	4234	112415	3486	4298	4826	3148	4480	4832	4698	3976	3351	3396	3211	2712	4956	4250	3960	4367	4387	3565	3458	3300	3493	4713	4124	4696	4969
0.24_454.37			5		454.37	ESI pos	0.239	21842	3277	2669	2451	3529	1403	2352	898	1534	1534	4035	1049	2426	2476	1745	2311	2403	717	2308	15687	7685	2566	2395	22975	4500	15338	2066	3920	2143	2972	1694	1510	9638	2094	4920	2044	2481	1090	2649	3017	1847	2593
0.24_468.39			5		468.388	ESI pos	0.236	5235	14321	3886	6207	6350	3672	8794	4174	4136	5798	7142	3162	4500	9228	5006	3261	5284	2877	3561	6762	21719	3908	4287	6050	4165	6341	11707	3913	2514	8917	4336	5417	14821	26966	9945	1801	3504	2702	5021	6727	6977	39094
0.24_471.37			5		471.372	ESI pos	0.236	3582	2994	5427	5878	1600	6419	9127	2272	3529	3300	14714	876	2945	7654	2834	956	3956	467	3701	9152	7480	5926	7712	782	4027	3159	3722	13673	3682	15426	4587	2795	806	4514	6440	2276	5801	3615	4450	6681	3822	4993
0.24_500.37			5		500.374	ESI pos	0.238	3162	3780	3333	2860	4485	3020	4248	2939	3418	3527	3528	2592	3233	3938	3026	2620	129284	3171	3320	3818	3012	4045	3502	3400	2353	2983	3181	2240	2173	5355	3344	3254	4448	3547	3146	2530	2636	2459	4058	3703	3756	4272
0.24_508.38			5		508.378	ESI pos	0.242	364	826	701	488	834	729	1034	428	811	630	2296	509	686	938	553	518	1302	132	569	641	601	400	478	329	737	718	1088	460	291	626	918	915	595	966	710	314	488	361	919	613	749	1074
0.24_512.41			5		512.414	ESI pos	0.241	6089	13587	3539	6685	6639	3335	7440	3971	3308	6544	6687	2404	4220	8516	4543	3141	8153	2281	3631	6788	26330	4279	4335	6742	4884	6416	10700	4126	2636	8760	4711	4262	10734	28028	10371	2445	3661	2253	5239	7572	6767	35338
0.24_526.43			5		526.428	ESI pos	0.238	4392	8060	7124	6157	7555	3835	7250	2919	4469	4783	8588	2884	7991	6836	5625	3901	9256	3215	4926	7348	5099	6521	5947	4246	6950	6119	11130	4545	5201	4256	5783	6497	3474	30879	10175	4174	4131	3111	5523	5157	5768	9851
0.24_540.44			5		540.443	ESI pos	0.238	2320	9571	4674	5044	4257	2548	4237	2760	3213	6785	6842	1482	6398	4156	3247	2120	14080	1750	3684	5335	33518	2813	3692	2711	8759	3033	7562	6804	2574	8579	4636	4715	5391	20067	8102	2131	3575	2210	8671	24250	11754	18751
0.24_542.42			5		542.422	ESI pos	0.242	75550	1796	1054	2018	2093	879	1299	1142	912	1080	2066	899	937	1391	1054	1124	3086	595	3408	52989	14588	2929	2523	74268	7873	52722	1531	1620	1359	1188	1011	969	4657	1697	4035	1164	2465	852	1162	1998	1196	1574
0.24_546.40			5		546.396	ESI pos	0.239	2772	5593	2531	4113	4086	2125	4944	2132	2760	2362	2359	2230	2109	5391	2472	2836	11161	2063	1916	3503	3059	2557	2176	2875	2627	2960	2578	1528	1318	2576	2297	2857	2162	6126	2441	1637	2970	2235	5170	7356	3543	2636
0.24_552.41			5		552.405	ESI pos	0.245	406	751	287	229	687	755	447	257	799	468	2518	379	642	1110	492	667	2104	57	496	433	633	256	281	287	673	458	598	409	357	546	690	183	336	764	573	279	462	326	754	422	283	871
0.24_554.46			5		554.458	ESI pos	0.236	1102	2991	1498	2068	2319	1179	1608	573	2087	10495	2499	473	4372	1358	2175	504	8267	286	760	2827	15763	1486	1172	1414	3642	1251	5364	993	545	2674	2024	3305	1198	17904	3127	760	1202	725	2063	10922	9134	5596
0.24_570.45			5		570.454	ESI pos	0.244	3142	4556	2893	3517	4448	1758	5190	2530	2695	3219	5794	2219	4822	3759	2741	2310	5112	2308	3564	5912	2980	4161	4150	3101	3715	4430	7530	2944	1935	2812	3178	3778	2290	19295	5830	2002	2657	1865	3086	3517	3494	6103
0.24_584.47			5		584.468	ESI pos	0.243	2107	7064	2297	3526	3384	2040	3158	1758	2259	5447	3373	1390	4576	2408	2126	1373	13001	1295	1630	4087	33253	2713	1915	1727	3236	2609	7006	2182	1430	3802	3825	3777	3143	19637	4228	1385	2552	1877	2913	21516	10554	17022
0.24_598.48			5		598.483	ESI pos	0.241	1456	3701	1329	1272	3344	1078	1314	928	1822	7569	1996	485	3499	1613	1605	334	5638	414	475	2267	13803	906	654	922	3751	947	3114	2951	768	1952	1677	2382	596	12558	3499	638	2563	738	1741	6998	5541	3879
0.25_109.10			5		109.099	ESI pos	0.248	3796	6306	7402	9022	8945	6939	5958	6433	5951	7081	8254	8117	5507	6721	5630	6774	7126	7773	6664	5999	5629	10570	6150	6256	5701	5843	6437	6597	6994	8369	7923	5667	5971	7899	7967	7028	5595	6253	6714	8613	6215	7771
0.25_195.12			5		195.121	ESI pos	0.248	7731	7067	10401	6596	7389	14492	75080	7769	8473	11871	28223	8270	10836	8427	10758	7273	8427	8326	7375	7989	7238	8912	8039	7537	8595	8351	9532	6789	9448	7419	7179	17950	7405	10556	13414	8087	20266	9892	19108	17135	6754	34613
0.25_217.11			5		217.105	ESI pos	0.249	5159	3673	3734	3124	3827	4212	4085	4991	4057	4210	4132	4903	3646	24894	3732	4153	2733	3471	3554	4042	4350	5975	5962	4073	5160	7975	4398	3158	4122	4794	4610	3577	4137	4890	3938	65707	4275	4752	4929	3632	4097	4440
0.25_218.11			5		218.112	ESI pos	0.251	24313	20612	21153	20320	20181	19461	23674	22426	20981	20253	20793	20302	23476	31487	22352	22630	14056	24276	22324	21658	21939	19579	21438	23079	19510	20755	21566	22229	21773	18396	21850	24035	23427	21544	20531	59449	23673	21956	22371	21674	19764	21159
0.25_309.23			5		309.227	ESI pos	0.25	4790	7326	5933	3632	6910	17683	5513	5688	17497	4381	9480	4490	3808	18907	7178	2708	10293	4079	7511	8514	5664	5421	6821	6242	10191	5670	10831	3737	4031	13315	6963	10265	3820	7486	4914	2388	5610	6650	13623	3839	5331	14371
0.25_326.38			5		326.377	ESI pos	0.252	4559	8278	1014	2611	6210	987	2564	1594	2813	5526	2737	587	2222	2500	3940	1019	3766	1112	3899	8809	3694	1918	11750	24053	1808	6574	146883	7435	888	4878	19367	2837	1986	5291	78341	1106	7794	1783	6858	46523	52545	10171
0.25_407.27			5		407.272	ESI pos	0.252	1556	6992	6656	5271	4627	9224	8721	6883	11757	8617	4216	11838	10833	7552	10952	11642	7911	4750	8508	8923	3149	4211	6738	9224	11417	9027	8052	4067	8217	3553	6959	4196	6931	8392	4568	7569	5051	11573	5811	3171	9202	8498
0.25_437.37			5		437.368	ESI pos	0.252	3758	14502	10559	5581	10124	3508	5563	2126	5705	1757	14401	4372	26506	2464	3528	3000	23405	794	3323	8809	4901	2591	4298	1550	6762	3264	3693	11038	6470	9538	4800	10244	5236	5430	11125	24433	2478	4872	8398	7064	4617	3667
0.25_443.35			5		443.348	ESI pos	0.25	2171	2826	4099	4089	1948	4169	5241	2154	3248	2476	5710	1272	2370	4192	3273	1666	18868	1129	3978	4417	4556	3669	3764	1518	6845	2933	3254	4490	3775	4051	4310	2347	1344	3814	4856	1774	2749	3820	5446	3317	4500	6287
0.25_474.29			5		474.292	ESI pos	0.249	2559	2990	2524	2765	2400	3955	3328	3736	4757	4023	2629	4769	4519	3802	3458	4433	3559	3232	3929	3258	2599	2031	3390	4170	4728	3288	4129	2921	3137	2119	3516	4443	3665	4270	2831	3365	3179	4344	4133	2733	3418	3436
0.25_529.43			5		529.427	ESI pos	0.246	4415	1994	3554	5446	2398	3900	7905	2068	3174	4105	9542	1549	1726	5972	3200	1220	2192	1023	1503	4759	10261	7146	4710	1653	1952	3076	2779	11384	3772	11272	5312	3431	1159	3101	7349	1875	4956	1931	7370	6743	3110	3411
0.25_556.44			5		556.436	ESI pos	0.246	8429	12648	2268	5972	6245	2436	6697	4899	3233	4653	6652	2055	3640	6202	4164	2476	6362	2355	2200	8961	25495	4360	4522	8089	3432	8026	11415	3839	2028	8414	3737	3614	8748	23897	9725	2034	2809	2171	4810	6981	6365	29626
0.25_586.44			5		586.445	ESI pos	0.253	121112	5074	5460	4825	7442	4201	5331	5678	6640	4732	6082	100	4646	5510	4911	4192	8015	6611	3825	72051	19926	2904	3399	87224	8395	69052	869	889	4250	569	5837	6002	2876	5544	2473	501	5210	454	6577	6947	5824	311
0.25_590.42			5		590.421	ESI pos	0.246	2669	4159	2274	3597	4554	1945	4248	1606	2247	2356	1466	2097	1825	4434	2341	4520	11601	2216	2881	2794	3108	3270	1593	2393	1923	2907	2110	1914	964	1588	2039	1904	1540	6420	2416	1655	3214	2013	4769	8620	3086	2158
0.25_600.46			5		600.462	ESI pos	0.251	6072	9182	1672	3297	3994	1512	3804	2240	2478	3824	4127	1760	2021	4507	2743	1904	5880	1636	2088	7512	17271	2660	2835	7237	2305	5630	7021	3132	1244	4797	1712	2295	4130	17886	6120	1486	1577	1857	3221	4525	3873	17625
0.25_614.48			5		614.475	ESI pos	0.249	2562	3156	2088	2705	3799	1946	5602	2021	2875	3109	5334	1524	3791	2930	2261	1308	6082	1849	3287	5858	2498	3941	3677	3695	3210	4033	6854	1950	1410	2850	3733	3219	1980	15486	5032	1238	2121	1566	2201	2897	2387	4364
0.25_628.50			5		628.498	ESI pos	0.247	1872	4933	1519	2908	2350	1110	1979	1382	2375	4473	2482	823	4272	1848	1536	954	9897	1022	480	3360	25949	1570	1820	1491	2981	2437	5589	1371	1123	3002	3271	2707	2175	14498	3452	1132	1454	1412	2017	13678	5547	12729
0.25_630.47			5		630.472	ESI pos	0.254	161354	940	756	911	1130	1046	397	45	1206	469	1227	582	127	1017	534	634	3213	193	3842	85069	27662	2120	2225	101803	11226	91553	644	524	778	1042	671	231	1961	1263	2052	298	925	366	184	1112	779	1241
0.25_634.45			5		634.45	ESI pos	0.25	3160	4038	2499	5310	5966	2381	4362	1813	2589	3065	1831	2082	2226	3737	2278	5357	13017	2152	3673	3572	3203	4123	3113	3743	1738	3475	3222	2214	871	1665	2118	1580	1575	8665	2704	1863	3280	2065	6013	10973	2760	2195
0.25_658.51			5		658.508	ESI pos	0.251	1976	3048	1379	2392	2591	1479	4193	1524	1623	2247	3781	1723	3674	1976	1945	1089	5644	1363	3040	3792	2163	3714	3502	3010	1786	2588	3590	1170	1194	1670	2770	1730	1166	11804	3702	1028	1424	1361	2087	2340	2348	3757
0.25_674.50			5		674.499	ESI pos	0.25	260187	1383	717	732	1447	158	3673	738	787	957	914	537	1064	393	819	700	72365	509	4395	118671	35695	3359	3176	168756	10073	128514	605	489	861	2140	698	652	1597	1372	2447	233	651	629	995	1300	744	1170
0.26_1040.62			5		1040.62	ESI pos	0.26	2041	713	1829	3048	4206	1081	3024	1794	1879	2665	632	1963	1821	2017	2135	3693	2093	2369	2549	1078	2128	3513	1162	2973	473	1910	1042	1752	206	412	1898	1231	1794	4591	2022	2010	2004	2177	3676	2896	2292	1265
0.26_141.96			5		141.956	ESI pos	0.26	5272	4654	4510	4737	4752	4451	4266	3896	4592	4745	4685	3669	4641	3509	4769	4311	3038	5226	5166	3716	4971	5231	4994	4068	4597	4420	4822	4989	5071	4472	3952	4090	4798	4743	4173	5071	5012	3960	4136	4941	4001	4635
0.26_172.13			5		172.132	ESI pos	0.255	11423	51618	63113	52784	46374	61472	50635	44748	59320	62904	52519	73025	47010	47121	57411	65908	59833	52086	62375	45706	32988	65297	57073	52379	55924	58194	61983	43855	53222	47957	58036	31273	50184	55986	51276	55278	22861	57175	49118	44756	62932	55975
0.26_238.10			5		238.098	ESI pos	0.262	8842	4054	10678	4128	8445	1424	1102	6089	3937	10449	1853	759	5473	8598	7782	6092	1997	7339	12642	7085	3940	2144	5005	1999	15706	14972	4272	1564	4132	4295	10067	7467	2939	2298	2442	9373	9764	2287	8974	11528	10625	6751
0.26_298.35			5		298.346	ESI pos	0.259	1392	3238	870	575	2162	844	2151	611	824	377	966	415	878	1012	2234	215	4327	354	165	2327	2269	777	2192	6124	423	940	3103	9408	380	1104	1466	1882	382	2274	23187	356	3690	227	1727	3549	1820	2099
0.26_316.28			5		316.28	ESI pos	0.26	408	2932	4546	1569	4549	1011	1476	1157	2712	2796	1588	2723	3031	1942	2173	1572	3674	1675	616	994	2868	3279	2710	803	5962	2485	2510	2262	3415	601	2607	1958	1488	912	4643	2618	4313	2938	2448	1254	3225	1735
0.26_340.23			5		340.232	ESI pos	0.263	4038	5683	1757	741	3058	1139	706	4692	1998	1068	1520	1129	1861	1634	835	767	1782	1001	1238	795	4863	1037	1051	2361	1444	1198	783	667	1920	1551	965	3900	909	1239	2767	971	4807	1751	2759	896	1430	1365
0.26_348.32			5		348.324	ESI pos	0.259	194	6674	15263	7263	679	334	1443	417	3827	394	543	6293	2525	8037	5091	836	20111	3469	326	522	1581	154	51	2123	1719	169	109	111	394	683	6808	6577	6674	1355	2661	10631	1060	115	1289	2383	4005	9731
0.26_368.42			5		368.423	ESI pos	0.261	12273	11101	2513	5673	9299	3709	37840	2518	24460	6192	7038	7902	11360	5713	9042	1542	12175	4236	1233	17627	62557	9514	3236	52193	25242	3248	7551	2065	2259	20478	9134	6783	6858	7539	5098	1921	6818	4525	11640	11349	4334	44226
0.26_372.27			5		372.271	ESI pos	0.262	815	2361	1001	2587	5922	2018	110	1848	1420	4904	5903	307	337	1554	1201	1872	3227	118	3584	5070	3030	2456	4541	997	3832	2676	1689	232	2971	2482	3553	1440	54	61	2402	1574	1314	1630	3089	2846	2321	3453
0.26_399.32			5		399.323	ESI pos	0.255	20463	15707	12831	17669	19672	16397	18287	12276	12638	14595	16839	6870	13677	14877	12695	27436	11943	17428	13604	12897	18057	16281	14855	12990	11422	10067	14547	16571	15894	15432	13808	16823	13177	14179	15375	13600	14719	12246	16868	17195	14188	16596
0.26_415.32			5		415.315	ESI pos	0.257	3925	10913	11198	10331	3371	16528	10157	7153	9516	18030	11286	5452	10650	13673	12259	1189	7725	1497	16236	12959	11919	13107	14467	3009	20236	18900	16041	8925	14331	9536	15754	6085	3571	13664	14428	8200	13467	14994	15276	12116	18712	13876
0.26_469.31			5		469.307	ESI pos	0.263	59117	548	254	4267	509	2572	699	2402	5441	622	525	468	1820	682	2589	7462	1101	8544	6761	138778	48244	5319	4593	190475	26232	74830	1901	3061	496	1058	4738	3761	4489	480	456	4775	2222	370	3804	2286	736	1324
0.26_473.37			5		473.365	ESI pos	0.258	1492	3080	2651	2851	1555	3336	3779	1336	2473	4441	3471	1633	645	3435	2206	1343	1936	411	4093	3126	5990	7103	3766	563	1954	2835	3113	3358	3635	2662	3881	1905	164	2534	4952	2035	4141	2521	3351	4368	4257	2379
0.26_617.46			5		617.463	ESI pos	0.256	11830	1143	1913	4162	3626	1938	3530	1567	2689	2948	1350	2580	2020	2371	2230	3357	30125	2979	2588	8898	4318	2763	1880	7841	2349	10445	1601	1881	633	1672	2284	2007	2709	3858	2695	2127	1591	4312	4331	2723	3263	2421
0.26_644.49			5		644.486	ESI pos	0.255	10759	7332	1543	3367	3685	1626	4094	2991	1669	2321	2791	1980	1844	2216	2466	1082	11437	1268	1991	9265	17016	2426	2854	9468	3014	6978	4700	2323	310	4371	1839	1978	3196	14536	4808	1152	1640	1192	3423	3324	2794	11906
0.26_660.49			5		660.488	ESI pos	0.259	32760	4203	6038	10893	12704	4262	9907	4214	4769	7953	3594	6049	5680	5874	7655	11245	10428	10374	7516	21872	13451	8452	5241	32058	6233	29252	5225	7423	1405	3180	6792	5722	7880	10487	7926	6343	5872	6784	11988	6957	7945	4744
0.26_668.61			5		668.612	ESI pos	0.257	3359	2337	256	1389	2110	1251	4736	173	1584	6099	1032	269	4419	1722	5380	662	1633	265	108	473	6407	640	6260	2353	1440	2761	12105	586	554	3488	879	3776	742	1022	1445	330	1956	1611	5457	2778	3787	1824
0.26_678.47			5		678.472	ESI pos	0.255	4033	3696	2580	5295	6788	2316	4731	3092	3767	4025	2115	2958	2857	5648	3260	7152	12778	3469	5142	4362	5143	5989	4890	4296	2879	4523	3972	2581	977	1773	3342	3403	2709	9730	3529	2261	4839	3628	6951	12951	6737	2707
0.26_688.51			5		688.511	ESI pos	0.258	11924	4801	1010	1557	3557	1112	4645	2074	1639	3324	3210	929	1373	2082	1574	1628	5835	791	1409	9004	14009	1942	2307	9582	2998	8488	4221	2946	2019	3677	1452	2701	1986	10365	5110	675	1218	420	2370	2527	2402	8373
0.26_704.51			5		704.512	ESI pos	0.263	42149	3156	6426	9723	12567	4668	11942	6221	8093	9237	3147	7784	6503	5870	8127	11045	12134	12184	8337	27258	14987	11136	4352	38815	7573	36118	5175	7969	1546	2538	6670	5244	7100	11491	7894	7057	5598	7923	9801	6661	8526	3921
0.26_718.53			5		718.526	ESI pos	0.262	302027	194	112	346	632	104	1219	42	144	333	800	164	401	235	252	427	4498	159	2923	162385	42969	3056	3709	193592	17105	177551	474	284	331	218	349	227	896	987	1511	203	132	59	165	519	572	586
0.26_723.50			5		723.496	ESI pos	0.259	5252	1727	1269	2916	3506	1010	3982	1208	1756	1924	1733	1076	1208	2654	1222	3877	5750	1999	2647	2972	3430	3293	1906	4294	1266	3148	1826	2085	563	1326	1601	1750	1062	4509	2160	1413	3113	1274	3810	5459	2223	1368
0.26_766.53			5		766.527	ESI pos	0.261	3636	2871	2773	4325	6629	1902	4699	1991	3869	4160	2302	3097	3062	3702	3783	7831	11098	4498	6981	5003	4532	6628	2609	5613	2258	3803	3505	3622	895	1839	2521	2119	2559	9841	3400	2756	5133	3086	7345	9782	5137	2190
0.26_788.50			5		788.502	ESI pos	0.26	8159	1181	2583	2213	2927	1378	2383	1635	3081	3704	912	2047	1182	1827	2013	3757	4434	4476	3194	19785	9355	3409	1592	23172	5578	9167	1255	3732	243	660	2160	1993	2435	3259	2223	2612	1113	3093	4147	1791	2958	1216
0.26_832.53			5		832.53	ESI pos	0.262	11610	1205	2009	1687	2285	1173	2581	718	2531	2955	705	1815	1396	1388	1948	3511	769	3838	2731	27493	10828	2685	1797	36798	5564	13761	1038	2517	161	577	2048	1600	2146	2267	1538	2177	1118	2138	3026	1535	1945	686
0.27_254.21			5		254.207	ESI pos	0.272	8529	3927	5001	4222	5198	3518	3629	5094	4267	4023	6229	2613	3987	3808	2606	1141	4377	1306	2865	5027	4559	5051	4141	3508	3102	3385	3231	6530	3542	4943	4488	3689	745	2755	4703	3845	4414	4348	3104	4006	3499	3326
0.27_256.26			5		256.259	ESI pos	0.27	421	7943	13632	130	11614	11844	16029	81	119	337	7787	232	8289	4880	235	97	5647	7020	773	6440	14420	8518	6609	4322	146	139	4990	7825	10888	6598	1350	476	312	6635	7234	4044	18717	28417	12241	140	343	8033
0.27_283.27			5		283.273	ESI pos	0.27		50	22	815	15	30		54	37	49	35	20		58	122		93	7283	9	300	16	2964	1553		37	5277	46	30	13	16	40	30	24	5505	29	43	19	6125	35		7509	44
0.27_304.30			5		304.298	ESI pos	0.265	9169	7399	2943	5026	9104	2521	25090	5254	47362	6103	6283	2183	11291	8833	11693	15539	18833	2512	4156	7235	5002	3375	9060	14248	3147	5425	25899	16789	1986	5552	10589	7085	7087	6101	29899	4080	5376	5952	7333	13085	21307	8045
0.27_306.29			5		306.286	ESI pos	0.269	8564	6669	8364	9348	8625	6773	11257	11027	8864	8348	12690	6475	8368	6196	7572	8765	5087	7368	7579	7824	7261	7159	8662	7436	5927	5557	7529	7478	6747	8591	8700	8219	8719	10174	8471	7786	9464	7209	10690	8987	8127	7660
0.27_359.25			5		359.25	ESI pos	0.27	4517	1870	5304	546	1167	3174	2536	264	406	1486	3678	5738	745	3854	1164	948	5948	390	2378	2103	2029	2609	1603	898	6717	7470	1375	2865	2860	1657	2871	579	679	2978	5271	945	1144	1243	5530	960	5048	8978
0.27_381.31			5		381.309	ESI pos	0.268	1489	8536	23551	4457	7485	3684	5687	2139	1523	6462	17740	11293	14887	7213	7898	5117	57795	1607	24784	8266	3773	4162	10857	1286	23053	6035	9072	7256	15275	12397	7547	3295	10050	8266	11719	4857	2630	9636	18521	5134	9299	3278
0.27_384.26			5		384.26	ESI pos	0.273	1208	641	1095	2364	6343	1169	1209	538	867	1798	1843	1256	864	1724	932	1430	2470	1399	1041	9729	8649	1076	890	18335	6492	3363	1316	3262	463	3528	748	775	983	1125	1183	1370	707	1296	1512	2331	1823	1012
0.27_496.42			5		496.419	ESI pos	0.27	2267	6932	1629	1572	5833	930	1128	955	1016	1087	4622	8105	2033	4292	2961	1372	5756	1036	1151	3872	41896	1648	1174	787	4239	892	1482	2811	2404	5665	1154	3590	6691	36279	6461	2233	1721	835	3966	1701	14093	24811
0.27_748.53			5		748.534	ESI pos	0.268	38137	3290	5619	8611	10306	4744	9604	3336	7402	8667	2138	5960	4263	5449	9012	9461	15364	10395	8035	27700	13384	9054	4004	35414	6275	35418	4168	6446	1061	2509	7074	5074	7728	11102	8470	6396	4650	7072	8620	5938	7373	3754
0.27_762.55			5		762.548	ESI pos	0.266	300803	181	150	372	424	69	307	154	150	192	648	199	69	285	287	256	4441	36	5160	164762	46026	3702	3455	219740	20068	197704	237	213	108	220	207	269	814	627	1157	169	103	42	298	365	312	432
0.27_792.56			5		792.563	ESI pos	0.274	32251	2592	5521	5729	10145	3529	8396	3406	6270	8012	2305	5458	3647	4919	5727	8187	8557	8678	6079	23718	11968	7658	3134	31735	5289	30208	3401	6379	824	2239	6116	4413	5148	8790	6646	5888	3869	5866	7145	5260	5952	2892
0.27_806.58			5		806.576	ESI pos	0.273	264775	82	128	139	242		112	49	67	147	456	82	85	47	168	146	8560	116	3593	154982	42558	2270	2578	211522	17948	177206	201	65	99	85	100	137	305	320	710	133	47	107	164	329	303	267
0.27_810.55			5		810.547	ESI pos	0.266	3556	1721	2514	4356	6083	1317	4765	2727	3394	3334	2521	3103	3701	3725	5426	6806	8448	4355	6631	5071	3993	6566	2661	5846	2316	3642	3688	3386	906	1544	2027	2390	2445	8406	2409	2032	5329	3232	6510	9441	4814	2027
0.27_854.58			5		854.577	ESI pos	0.271	2687	1865	2377	3297	5147	1266	3532	2315	3222	3134	2254	2094	2039	3429	3261	6155	7385	3626	5763	4283	2914	6385	1961	4395	1717	3180	2801	2379	653	1333	2259	1819	2427	6658	3074	2565	3631	2683	4548	6569	3800	1794
0.28_114.09			5		114.09	ESI pos	0.283	5846	3498	5917	4986	5240	4088	6485	5202	3129	3876	5603	5743	9013	3723	5021	6069	3576	2784	7264	3976	4701	9345	10447	5261	6975	7627	3882	4008	2624	2474	4599	12426	14221	2967	2670	4132	4293	2848	2850	3627	3141	4731
0.28_255.01			5		255.011	ESI pos	0.277	4883	3755	2531	1944	1442	2870	3190	3225	3893	3194	2490	1761	2221	865	3260	3236	1046	3470	4909	5068	4340	5325	5350	5159	5420	5678	3573	1833	3366	2371	2917	2081	2168	2908	2502	4662	3619	3107	2777	2626	1711	2421
0.28_272.22			5		272.22	ESI pos	0.276	5972	3705	3754	3050	4354	2985	3434	4114	4013	2433	4360	2139	3013	3493	3023	1329	3836	614	1859	4012	3609	3257	3543	2455	2979	3045	3304	5131	2499	3277	3440	3015	252	3345	3311	3502	3416	2774	3254	3669	2786	3126
0.28_280.27			5		280.272	ESI pos	0.277	6308	4800	5706	5458	4764	4385	5556	5320	5850	5770	6295	4850	4803	4528	5602	5340	3285	5791	4829	4765	6143	6015	6442	5616	5222	5146	5906	6148	5633	4974	5236	5702	5859	5460	6338	5268	5815	5625	5849	5887	4585	5211
0.28_427.31			5		427.313	ESI pos	0.281	24728	2395	3297	4038	4680	3346	6148	2497	5958	5471	1819	2991	3021	2007	4366	7142	4923	6902	4648	19234	9254	6008	2210	27695	4175	26046	2688	3972	851	1570	5069	3541	4033	7667	4565	4456	3722	4202	7097	3537	2204	2040
0.28_428.28			5		428.284	ESI pos	0.279	1555	1199	926	850	1204	1233	1324	968	974	1711	908	1246	892	1316	1224	1378	1991	1693	841	706	2491	1008	815	4387	2342	2244	1683	1279	602	770	1147	1164	1323	937	1107	1108	628	1153	1482	987	797	826
0.28_434.32			5		434.318	ESI pos	0.282	164446	403	300	289	621	492	310	211	263	152	496	399	202	359	219	654	1684	301	3044	113740	32100	1764	1868	153937	15100	134676	422	313	266	650	191	209	329	438	634	250	268	338	274	321	256	359
0.28_458.32			5		458.322	ESI pos	0.279	2617	3091	1761	2062	2004	2253	2566	1359	2090	1917	1594	1507	2715	1628	2549	5511	10787	2930	4681	16235	8294	3869	1942	26154	5945	2905	2107	1637	656	1647	1909	1735	1903	5516	3130	1843	2573	2022	3520	3898	2644	2087
0.28_480.33			5		480.332	ESI pos	0.285	2035	2541	2268	3317	3191	1588	3861	1929	3980	3027	1902	1712	2250	1197	4855	8045	4460	3943	6009	3876	2582	5252	1700	3963	1594	2458	3006	3358	1270	928	3218	2230	2373	6513	3273	1733	3978	1660	5452	4928	3246	1485
0.28_595.37			5		595.367	ESI pos	0.275	3804	3341	4688	4473	6381	2313	5961	2768	5110	6294	1764	5310	3528	6259	5710	6878	4483	5698	3416	3014	2748	4998	2361	3851	1359	3451	2162	4081	762	1538	4057	3102	2607	6620	3970	4590	2766	4574	6555	5397	5921	2919
0.28_617.38			5		617.381	ESI pos	0.282	3745	1870	2802	4265	4368	2776	5846	2162	5959	5440	1787	3698	3755	2528	4878	6549	3636	5115	3739	2128	2956	4611	1272	4439	1166	3163	2504	3743	531	1441	4290	3035	3676	7638	3604	4000	3231	4446	5224	4849	3716	2227
0.28_837.58			5		837.582	ESI pos	0.282	11717	731	1720	1914	3213	979	3282	787	1557	2129	734	1815	1318	1061	1952	2554	2738	2380	1784	8054	4295	2738	1132	10285	1903	9969	976	1740	115	609	1578	1520	1365	2856	2232	1767	1492	1312	2742	1673	1682	1075
0.28_850.60			5		850.599	ESI pos	0.28	201584	114	78	56	204	22	94	188	44	54	244	36	76	1316	34	78	2576	48	2920	116068	34428	1900	2548	151933	12184	140230	159	102	24	60	81	36	146	102	358	40	95	41	91	119	234	171
0.29_151.08			5		151.085	ESI pos	0.287	1184	4834	31457	2668	5023	1135	17652	1922	1563	4226	12055	2027	5222	1032	1379	2180	2163	1594	1221	1065	955	1743	1728	3998	1619	1188	2060	2019	2002	4500	3143	16387	16425	2672	5049	1808	1383	2268	1371	1891	1460	3241
0.29_208.17			5		208.168	ESI pos	0.294	6259	6470	8837	7046	9518	7283	7111	6180	5363	5895	8250	4067	7321	2181	6086	1108	4760	1701	5068	6029	6441	5872	4723	4887	4348	4519	5315	11341	5190	9715	5904	7157	1544	6899	6627	5622	6761	5966	6288	7652	7289	6535
0.29_226.18			5		226.179	ESI pos	0.294	127437	132421	158249	130163	198236	142780	137425	120940	88368	97575	165932	85829	155186	50776	121692	28121	111018	42197	109041	121243	135378	135352	108485	97276	83872	106288	115886	238132	107906	201136	134930	150211	37288	142135	140257	131038	135992	143466	138516	161763	144875	120510
0.29_258.28			5		258.278	ESI pos	0.288	2091	29819	1484	2304	3846	1524	7178	1792	2104	4467	3570	1828	3165	1019	4838	2906	4080	737	1976	2223	19584	4009	4241	2180	7845	6813	9344	583	639	1888	6063	6020	9160	7771	2662	1996	1699	1987	4251	20194	5409	8381
0.29_284.19			5		284.187	ESI pos	0.293	155	133	7643	1290	10917	859	1823	121	1006	135	1398	22771	415	139613	1128	292	39799	1784	340	737	465	231	512	1404	203	546	382	4252	557	3960	602	1709	2851	3134	571	927	120	694	6835	4908	16041	15765
0.29_329.24			5		329.245	ESI pos	0.286	269	196	7796	1060	18688	264	1369	236	64	11	2579	24507	364	196543	379	418	35406	170	146	175	557	110	213	125	201	336	34	2522	613	3739	211	212	50	2372	657	168	481	100	2561	1459	9699	10250
0.29_348.32			5		348.323	ESI pos	0.293	159	4678	9296	6646	1361	187	850	414	2402	232	399	8442	2121	4909	3469	3	13202	32	245	332	1295	18	26	2577	1635	106	72	65	323	376	4035	6168	3858	799	1946	7381	813	81	923	1960	8	19
0.29_383.26			5		383.261	ESI pos	0.295	2374	681	5104	10074	41966	421	3305	291	325	136	9719	1183	676	7621	3706	1713	8753	225	571	43631	28935	787	728	63371	20537	5977	1063	15208	2567	18920	443	511	506	2558	2020	696	1053	575	6841	12879	8167	4649
0.29_447.28			5		447.283	ESI pos	0.29	22512	2577	5628	5480	4177	4379	7188	3982	7475	7427	2290	10908	4505	8952	7086	10962	10997	9017	5849	43621	14052	6507	2626	54740	9525	18696	4476	7522	780	2283	7505	5368	6439	7619	4709	6277	3468	6247	8617	3832	8002	8480
0.29_449.32			5		449.324	ESI pos	0.288	33262	3332	4691	6882	6611	5519	11022	4345	7238	8387	2394	4593	5112	1420	7978	11489	12511	8661	6784	30081	8603	7283	3520	39453	7956	34479	4354	6515	1147	2170	8803	6162	7970	10135	6480	6333	5564	6133	8913	5529	5959	2730
0.29_456.33			5		456.329	ESI pos	0.286	233960	433	383	302	622	128	1068	201	145	106	691	182	169	336	317	193	4318	160	3726	168027	41874	1326	2328	231257	16377	203045	147	338	358	507	175	106	313	188	648	349	116	122	432	393	264	330
0.29_487.37			5		487.369	ESI pos	0.286	582	1732	1672	831	1917	2472	1756	1143	377	125	1606	133	1144	728	292	240	675	308	436	1218	904	515	375	319	889	124	366	3333	880	1350	594	973	425	1325	1258	691	1273	62	2014	218	1685	4813
0.29_491.32			5		491.322	ESI pos	0.293	74354	1444	2981	3476	3860	2510	5052	2243	4680	5212	1784	4213	2186	2751	3276	4613	5607	6899	5886	158409	59401	5046	4575	216295	33121	102862	2127	4255	408	1423	4421	3022	5278	4559	2520	4842	2503	3791	4281	2458	5012	2652
0.29_502.34			5		502.345	ESI pos	0.294	2682	5634	1983	4221	3433	1810	3842	2114	3466	3457	1931	1747	3995	1614	6355	8437	10640	3539	6357	6276	2701	7078	1614	5424	2312	3313	4047	2198	679	1455	3654	3141	2795	7813	4409	2466	3932	2734	5152	6776	5246	2130
0.29_509.36			5		509.356	ESI pos	0.295	2801	11153	488	160	385	1723	2670	7824	210	221	1199	156	1807	107	375	529	403	121	357	11813	4371	1463	347	621	7718	687	308	1705	4178	1061	2161	6062	73	510	6188	306	8867	596	2850	331	348	495
0.29_535.39			5		535.391	ESI pos	0.288	3387	2212	1734	3393	3401	1026	4859	1536	3372	2887	2116	2969	5577	1436	4423	8735	4489	2481	5109	4788	3892	5860	1802	5541	1795	4412	2154	1571	638	1362	3581	1897	1963	6876	3856	3019	5185	2725	5991	7763	2845	1312
0.29_543.34			5		543.337	ESI pos	0.288	8769	7323	10354	15462	11934	9906	19833	8671	17816	19265	4285	11272	13033	4417	16510	25086	10205	22549	14626	9035	8286	16039	5304	16858	2690	10695	8399	14083	1034	2397	17436	13822	16905	20646	12850	15261	11859	12613	17274	12765	12637	5426
0.29_565.35			5		565.346	ESI pos	0.295	8181	8833	10916	17193	11059	9129	19426	8064	17548	18320	4594	9458	12684	3402	17009	24945	5777	22272	14095	10584	9554	18457	4286	18751	2214	12265	9174	15085	1999	3901	16468	12576	14955	17172	13321	17851	9605	13716	15843	11537	12972	4765
0.29_567.37			5		567.369	ESI pos	0.294	1872	118	13221	1106	16168	44	2038		66	170	1955	49149	411	415082	1229	51	89162	46	58	4576	1065	95	9	6065	357	3108	487	6485	42	5200	116	137	204	5231	211	142	127	226	12006	6277	31504	28804
0.29_584.39			5		584.394	ESI pos	0.293	120	69	6723	619	9450	23	1000	57	48	64	1070	26702	52	230224	763	324	50496	60	236	588	129	41	98	29	5654	37	303	3523	44	2830	43	106	192	2370	123	131	41	29	5939	3830	20596	16054
0.29_595.40			5		595.399	ESI pos	0.288	460	308	6555	830	10417	304	1484	359	626	626	1596	18231	398	159499	488	728	32101	780	481	429	505	548	268	420	107	344	464	2308	159	2510	469	702	414	3058	441	533	417	352	2750	1274	10293	9049
0.29_639.39			5		639.394	ESI pos	0.29	2642	3115	2828	4076	3818	2300	5378	2335	5014	4984	1303	7683	3537	4581	4264	8266	3977	5378	3447	2135	2830	4249	1386	3673	1344	2403	2187	3186	753	1083	4228	3205	2828	7575	2833	2964	3221	3104	4764	4272	2119	3141
0.29_661.91			5		661.908	ESI pos	0.293	1255	1062	1696	2621	2475	1412	4576	1381	2407	3017	615	2287	1865	754	3192	4619	1716	3178	2320	1295	1311	3032	564	2116	399	1812	791	2124	95	558	2952	1924	1838	4033	2192	2755	2049	2264	2585	2268	2466	469
0.29_880.62			5		880.617	ESI pos	0.289	18759	1587	3215	3974	6478	2130	6519	1803	3720	4727	1642	2493	1712	2370	3237	5228	6152	5205	3198	14317	7700	4760	1976	18531	3690	17550	1505	4530	347	1195	3367	2696	2813	6263	3804	3879	3030	3116	4655	3997	3358	1711
0.30_1112.68			5		1112.68	ESI pos	0.296	1651	1061	3002	2929	3060	1284	3484	1204	3153	4093	1413	1150	1811	988	1463	5578	4258	4131	2918	2108	2916	4488	1228	3627	474	2454	853	4323	197	420	2659	1105	2133	1695	2627	2655	2683	2302	4102	3072	2619	750
0.30_173.09			5		173.089	ESI pos	0.3	3651	3522	5549	1785	2403	661	1492	2646	1425	2804	7530	4551	2422	494	2181	27908	2912	1318	17305	3680	1798	13467	14841	9897	3213	5604	522	367	2923	384	8551	564	972	3127	754	5519	3837	1069	2140	566	659	985
0.30_173.12			5		173.124	ESI pos	0.299	962	1578	29752	91630	2590	11366	6355	1020	5613	32472	88583	16923	128878	219565	11823	157	1087	860	126	1378	1878	203	249	330	688	188	7082	4909	331	3141	68689	1588	405	34121	1372	440	1933	203	1703	336	6349	43946
0.30_180.10			5		180.099	ESI pos	0.305	4718	2784	2550	4417	4027	4478	11524	6650	4268	6505	4373	1302	2136	1816	3562	6716	3711	6042	2635	2959	7745	5324	4643	13115	6774	4877	8823	2660	3374	3608	10015	2821	4496	3184	7603	2990	3458	6547	3287	2723	3041	4284
0.30_196.13			5		196.129	ESI pos	0.299	622	1165	1425	6970	1323	1143	3701	5239	729	1125	2828	568	4078	810	956	2207	1572	646	1051	828	673	955	969	579	835	740	1523	5869	1049	1708	2357	2772	2801	1777	6486	1444	1652	1912	1361	1748	2226	2799
0.30_214.25			5		214.251	ESI pos	0.302	24439	7959	21370	16308	6448	12924	22549	39560	4566	6586	17013	5832	11895	1799	14054	8534	12545	13786	16849	20531	11076	11150	23322	7466	11283	12003	4657	16456	3861	13960	27957	18925	12232	19849	10604	14550	12128	19196	8916	6910	6686	3585
0.30_242.14			5		242.138	ESI pos	0.304	70	1130	374	7996	1734	129	1787	5411	217	941	4055	52	5660	304	94	2833	3905	164	42	133	227	55	110	16	160	181	1463	7261	206	960	2747	2329	4360	1759	13459	170	862	1281	177	897	2888	959
0.30_244.19			5		244.191	ESI pos	0.296	72081	92897	90235	90350	113318	92932	100233	71750	84935	77563	91465	70152	106829	30395	97038	17845	71529	28266	83242	90255	74707	75316	80431	86478	72986	74893	83524	139388	65798	98367	96260	91995	21587	100667	85007	79378	83425	104946	90852	102828	102580	91144
0.30_245.15			5		245.145	ESI pos	0.303	20231	2620	260	168	491	5423	530	2292	6151	8038	25612	433	399	331	6820	4790	4720	1915	1654	467	37544	211455	126875	45781	56070	104544	481	416	260	280	500	466	416	887	3514	241	275	572	456	393	237	352
0.30_264.23			5		264.226	ESI pos	0.301		188	1656	3744	325	1527	2385	214	4259	2588	3660	1907	4249	830	3970	3507	1509	2753	3884	265	136	1742	3073	996	1876	1373	3098	48	138	322	1771	2797	1283	1856	133	3094	441	2443	527	172	2042	2182
0.30_302.24			5		302.239	ESI pos	0.297	2892	4105	1117	2272	1782	2268	3358	1531	861	779	3608	2424	884	9620	1705	97	1555		866	4021	2922	3338	1476	1014	576	730	1321	3345	5322	3416	3160	3221	283	1566	3764	1669	2800	1165	2633	1737	2137	1745
0.30_415.26			5		415.257	ESI pos	0.302	6003	5540	4901	3853	2227	4587	5999	4562	5915	4871	3375	3799	3831	1685	4152	4285	3049	5198	6550	5539	4052	5760	7308	7981	5679	8406	5490	3206	4958	3491	4642	4317	5853	6360	4294	2585	4832	5045	4899	4498	5973	6928
0.30_421.25			5		421.247	ESI pos	0.305	889	873	365	1908	683	328	654	436	254	534	1159	363	962	376	228	1575	534	242	327	288	946	989	234	335	272	415	420	809	677	940	894	796	776	527	1565	751	792	482	464	954	866	543
0.30_423.30			5		423.302	ESI pos	0.3	15905	26951	19592	6120	9103	15181	24195	16299	14132	14889	16481	10923	19950	3645	12427	2079	22465	2273	16591	35406	18382	16415	21344	18566	32029	17219	16754	13339	20177	14512	14635	15191	1076	23578	17843	13659	23830	16271	34382	12694	20259	31270
0.30_446.27			5		446.272	ESI pos	0.299	20164	277	12132	1666	3572	491	3075	490	382	338	2687	20508	1565	19299	3501	304	16377	432	502	21220	11857	3373	3696	20167	5588	22679	2214	3172	911	4930	572	641	542	7739	516	285	467	447	11058	5486	13005	19989
0.30_469.29			5		469.288	ESI pos	0.296	14752	4174	6575	9371	4992	5458	11510	4942	11614	12597	3225	5751	7110	1510	8771	14642	7375	14449	9059	12114	8091	11761	3370	17889	3226	13931	5573	10769	1429	3017	10974	9458	7062	9641	7101	11404	5515	9250	9216	6375	7360	3595
0.30_471.34			5		471.336	ESI pos	0.296	40452	3373	5828	8665	8621	6043	14478	4107	7885	8385	2778	4594	6410	1264	7315	9283	8260	11693	8705	32277	14812	9158	3168	42787	6824	40209	5343	8391	889	2838	9747	6995	6267	12095	7722	8638	4544	5829	8749	6203	5072	3243
0.30_472.31			5		472.307	ESI pos	0.3	8630	63	26	19	23	38	80	26	165	28	18	122	24	19	37	30	62	38	377	987	2702	1150	766	4481	959	648	27	28	29	37	21	31	16	45	124	116	36	47117	183	31	72	38
0.30_478.35			5		478.345	ESI pos	0.297	273951	135	100	77	204	194	159	93	161	10	192	249	282	290	156	241	661	92	3996	207419	58575	1749	2349	281162	26247	232492	271	9	233	445	127	218	261	135	338	188	249	266	389	291	420	444
0.30_491.31			5		491.305	ESI pos	0.305	33848	4682	6452	11823	6848	7265	15263	5430	16660	13866	4026	7638	8008	2434	12453	18544	10885	14852	11149	37447	18104	11849	3697	51827	8366	32293	6108	12356	1527	3133	10257	9790	11991	11418	9484	14426	6320	13944	9662	7622	9586	4999
0.30_493.35			5		493.351	ESI pos	0.305	53272	10863	9913	8874	9849	5447	15774	7891	10314	9391	6009	5531	8263	2010	9199	13422	13425	13833	9488	37101	24633	12240	3916	52271	16132	51191	4944	26119	3162	4536	8858	7072	6245	14016	13060	10478	9196	9284	22453	6242	5975	2145
0.30_524.35			5		524.351	ESI pos	0.301	1551	1365	1842	4362	2140	1072	3458	1370	2473	2205	1163	1491	2582	582	4438	6171	4594	2621	6902	5423	2174	5685	942	4458	1295	2606	1867	2408	387	1384	3545	2232	2242	4581	2740	2638	2842	2489	3778	5094	3276	1118
0.30_535.34			5		535.345	ESI pos	0.298	103151	3859	5263	4000	2992	3937	7728	37	9150	8704	1403	4395	3163	2594	5259	6522	5816	10166	8682	210910	76248	9944	4901	298195	32282	138565	4076	5638	657	1624	4550	197	4111	7499	3213	6739	3463	5735	5823	4323	3608	2038
0.30_579.42			5		579.421	ESI pos	0.305	5126	2724	2243	3945	4603	1089	6044	1785	5433	3389	1748	4462	6972	2481	3163	8113	10142	4471	6803	7390	6073	5666	1919	7897	2314	4702	2639	2241	933	1912	3100	3003	2827	7539	4293	4140	4115	3451	6712	6783	3462	1975
0.30_587.36			5		587.359	ESI pos	0.303	8422	5817	8790	12186	9043	3865	16053	5103	11775	13091	2683	8396	9498	3216	12640	19197	10648	22110	12200	8205	8206	14573	4171	8072	1524	10669	5654	12218	719	2715	14670	9458	10689	14614	8957	12691	6896	10978	14337	9662	8143	3356
0.30_593.44			5		593.441	ESI pos	0.299	10070	4542	4292	9471	9351	2999	14566	3839	8696	7849	4441	8258	12008	4424	12221	18994	13945	7400	11992	12208	7604	13147	4194	12844	4310	8763	5770	5320	1502	4859	6029	6374	6829	20318	7629	9228	13258	5447	12804	21154	5702	4070
0.30_609.39			5		609.394	ESI pos	0.305	219	2124	3319	2949	2541	2298	5583	2373	4644	5442	707	4758	2962	2891	5202	7608	4717	7408	2876	366	578	5148	198	462	911	548	1878	4052	539	1626	2904	4377	4541	6438	3101	5567	3090	3419	4223	2927	3319	2347
0.30_661.41			5		661.408	ESI pos	0.297	2585	1511	2280	3940	3012	1591	5663	1782	4332	3130	971	2834	2037	1324	3455	6223	2787	3723	3067	1980	2470	2829	987	3611	471	2272	1813	3090	261	592	3142	2075	2739	4237	2881	2702	2907	3628	2962	3262	2314	745
0.30_683.42			5		683.421	ESI pos	0.305	2189	1663	1871	2766	3459	1505	3696	1902	3273	2424	1056	4412	1731	3650	2722	4083	2414	3717	1724	2791	1346	2899	795	2878	579	2034	1153	2178	211	278	2544	1786	2500	4937	3307	2403	2188	1877	2430	2199	2368	1798
0.31_1012.69			5		1012.69	ESI pos	0.31	11435	530	1625	1474	3991	850	3015	825	1392	1771	794	1352	1107	1294	1121	2317	3679	3793	2237	5179	4645	2274	520	8479	1393	8439	995	3287	117	526	1497	877	1091	2820	2452	2286	1757	1737	2337	2185	1386	659
0.31_212.16			5		212.163	ESI pos	0.307	10883	9432	4249	2197	12000	2770	2594	8392	4960	3618	3214	3086	5521	2019	1589	870	8321	1695	1561	1892	8397	2398	1693	471	5954	4284	3453	8530	4548	3505	3154	10119	931	2815	6547	4032	8017	2119	3741	1093	4033	3491
0.31_230.17			5		230.172	ESI pos	0.307	6261	5477	1705	1181	4919	1190	1459	5602	3119	1686	1717	1632	2929	1156	1322	352	2835	518	656	1335	2985	1128	1175	1580	2998	1695	2024	4580	3819	1900	1016	5219	447	1694	3776	2626	5929	1385	2985	1140	1559	1383
0.31_300.19			5		300.189	ESI pos	0.306	421943	424	507	496	8228	3939	13506	380	533	6417	451	391	603	693	448	318	412	306	598	418	66527	358	131459	559	369	349	568	668	2314	441	9604	5993	9980	4658	766	402	322	290	4767	9071	498	689
0.31_400.37			5		400.375	ESI pos	0.312	1557	8159	1315	1842	2860	2039	4383	746	3693	25035	17409	1724	3087	3111	9275	550	1496	1289	322	1010	627	2510	5456	3418	3386	8052	12960	683	679	7585	664	11067	574	1011	2151	1518	3271	491	5001	816	1688	4812
0.31_407.23			5		407.228	ESI pos	0.312	947	484	376	1244	735	470	436	1340	272	548	804	117	863	267	254	1348	381	312	324	496	770	444	323	1003	211	510	613	2492	506	574	740	786	591	427	5255	338	455	679	485	427	1080	417
0.31_500.36			5		500.358	ESI pos	0.313	310482	329	321	265	822	553	562	88	170	204	353	324	172	688	287	693	2283	142	2852	237334	61035	1526	2536	325773	22913	249525	191	272	282	332	137	228	312	308	425	71	375	96	378	297	309	453
0.31_504.31			5		504.308	ESI pos	0.314	20448	8380	1424	661	8094	361	1290	807	471	487	976	19851	1186	27328	940	663	11163	215	9032	7337	6969	8422	6981	12735	6993	10089	703	1876	466	1193	984	874	620	5085	2828	612	741	460	2648	3097	8358	5199
0.31_513.33			5		513.333	ESI pos	0.313	89111	2527	7612	11649	7063	8939	12749	5744	19921	13118	1344	8619	5820	1565	13912	14522	11993	19781	12320	175778	72791	15025	4278	248664	34980	119878	6944	13367	849	2954	12370	8509	8116	10202	3393	18494	5324	12450	10526	7549	9549	3509
0.31_515.36			5		515.358	ESI pos	0.311	40345	4203	6230	6536	11006	6763	13680	3888	11650	10922	2681	6548	6187	3680	9699	13675	13352	13659	8326	38221	19535	11427	4471	52145	9917	45445	3980	9285	651	2520	8385	6491	8246	11737	8549	11287	6532	10671	11689	7607	6110	3297
0.31_515.38			5		515.375	ESI pos	0.31	17958	3382	3827	3337	5829	2836	6557	1582	5457	5953	1630	3905	2584	1975	3548	6924	8830	8249	6462	23503	12567	7179	2309	36289	5082	28444	2156	4309	45	1368	4214	2810	3467	6895	4226	6776	2808	4346	6240	3870	3963	2523
0.31_516.31			5		516.314	ESI pos	0.312	14680	7815	7005	4733	5669	7204	7556	5516	8772	6428	5271	10818	6549	9263	6858	6839	8176	8112	8410	7794	7391	8191	7622	8356	6473	9915	8298	5841	5088	7195	6417	7170	5165	7914	4761	8038	6619	5003	7135	6968	7346	9410
0.31_516.34			5		516.335	ESI pos	0.309	5857	7670	2565	1868	3704	2453	4792	1628	2937	2109	1558	2408	2393	7275	1246	8208	3425	2509	1439	2791	2569	1922	1793	4234	2490	3259	1862	1584	1998	2856	1421	2058	4902	3056	1380	1817	1396	6209	3300	1689	7929	2402
0.31_522.37			5		522.37	ESI pos	0.313	317159	246	162	109	463	24	224	168	107	115	171	198	102	217	204	191	671	114	4101	224865	67471	2006	2436	331745	27507	255058	183	187	402	195	84	213	247	326	119	82	170	109	198	172	109	154
0.31_546.37			5		546.37	ESI pos	0.309	2410	5338	1352	3056	3803	1229	2840	1824	3949	2595	1816	1935	2638	1850	4440	7695	7308	4318	6254	6843	4074	5947	1386	5540	2039	3196	2998	2317	567	2424	3412	2347	1764	8281	3570	3301	3203	3071	4475	4998	3590	3504
0.31_557.36			5		557.359	ESI pos	0.308	94136	2211	3703	2806	2471	2419	6126	2387	5764	6425	1117	3774	1813	2144	4749	6440	4847	9154	6991	209372	81859	6663	4579	279754	35646	119649	2440	4946	834	1717	3788	3321	3430	5060	2224	5653	2261	4783	5149	2772	2936	1598
0.31_609.37			5		609.374	ESI pos	0.31	6902	6533	5541	5310	7843	5640	10046	4543	13262	12840	3224	8297	4605	3662	11912	12434	6696	14719	147905	424	9053	14767	230	12092	2176	9336	5610	7974	1055	1847	10581	7832	6967	10890	8132	12541	6911	9848	10919	9174	6036	4599
0.32_198.15			5		198.149	ESI pos	0.321	7581	11659	6057	4674	6293	9482	8011	11777	7287	7246	6569	5967	4495	4958	7619	1472	10214	1761	6951	8643	14788	12282	11179	4140	12294	5647	5778	8064	15681	7333	5824	7618	1276	8933	6065	5846	8606	5057	7765	5393	6954	10233
0.32_199.14			5		199.142	ESI pos	0.323	1502	12206	40808	69770	152120	5859	26964	18524	1221	20572	117870	5752	55466	41472	4109	29791	30626	1145	651	2163	6297	1333	967	836	3704	560	19993	74752	6208	15319	47129	46412	43660	8951	71806	5111	44853	80315	21793	36685	83014	13841
0.32_216.16			5		216.157	ESI pos	0.321	1923	4771	2709	3693	2654	4736	4294	4321	3706	5507	2565	4675	3060	2731	4803	1472	5029	733	4854	3390	4574	3854	4043	3343	5693	3885	5211	3553	5110	2365	3703	4247	1589	4017	2745	2168	4372	3659	3605	3761	5488	5261
0.32_273.19			5		273.192	ESI pos	0.319	19	593	149	196	164	136	165	182	81	97	156	252	163	2472	123	257	397	158	118	57	129	108	63	130	188	57	173	144	158	171863	236	1273	1234	294	263	73	141	284	144	113	233	195
0.32_284.32			5		284.325	ESI pos	0.319	25	26	14	33	28	30	118	105	65	109	2602	22	3434	35	21	16	4224	11	1838	15	11	13	139	60	23	44	36	1591	27	20	54	16	51	7	1321	2328	23	20	25	94	33	51
0.32_304.30			5		304.299	ESI pos	0.317	68	74	126	76	106	314	237	99	572	69	17	94	113	73	132	151	108	157	71	79	31	87	78	34	30	72	158	24	51	97	88	93	89	191	110	64	53	128	153	50	125	100
0.32_314.22			5		314.216	ESI pos	0.322	18709	796	406	655	1274	1070	710	887	2334	1249	2367	360	2274	3053	2069	528	1324	1101	2880	25649	10249	3150	4098	34397	7491	26904	2800	354	277	811	2871	884	933	541	355	2225	1243	1856	380	621	2377	3871
0.32_316.21			5		316.207	ESI pos	0.321	485	2643	1349	2233	1474	1639	615	1066	1051	3763	1228	488	478	1364	2028	2687	1367	534	6147	703	1453	938	3387	153	574	1711	657	331	1104	1017	4807	437	381	1047	1070	2277	2013	1128	540	1128	1638	2711
0.32_398.36			5		398.362	ESI pos	0.315	516	159	298	372	713	1258	1658	114	1393	625	5928	432	244	6652	6751	45	316	139	46	137	497	81	12354	3583	68	7102	544	216	189	3162	138	1605	117	803	196	339	180	106	794	332	442	5315
0.32_402.27			5		402.269	ESI pos	0.318	54165	704	449	412	970	382	652	771	587	680	623	319	756	714	153	439	4244	381	5497	62490	30544	5340	7575	77216	17203	64927	414	1474	452	867	724	439	2984	651	1903	685	706	508	587	692	1288	746
0.32_416.26			5		416.262	ESI pos	0.318	59309	5688	675	1035	5785	1225	2839	1148	1806	675	671	9580	1889	17995	1779	1414	5984	944	3621	3443	15912	1975	2619	3702	2195	4507	1496	1532	1747	1322	1847	2070	1339	4471	2815	1588	1051	2279	2742	1181	4893	4135
0.32_424.36			5		424.36	ESI pos	0.318	1983	9052	3762	1658	10746	1569	1849	1886	1977	1775	1601	23388	2006	36301	2555	1435	9807	2036	2096	2633	2921	2460	1826	3340	3466	2374	2325	2798	1394	2222	1972	1949	1824	6462	3362	1954	1514	1668	3779	2493	6483	3986
0.32_439.35			5		439.351	ESI pos	0.323	2811	1826	1025	468	1512	456	365	1661	413	240	733	205	1179	631	428	530	2404	219	221	315	2077	294	302	351	1617	268	317	1938	862	592	374	885	196	363	1491	270	932	175	1339	268	225	583
0.32_446.30			5		446.295	ESI pos	0.32	58466	707	232	437	1190	257	754	927	427	514	457	3698	469	5673	340	397	4153	461	6696	65062	30864	5393	6896	80639	16444	65475	440	2220	449	479	366	414	2663	2079	1451	247	369	311	487	627	3781	4691
0.32_453.37			5		453.366	ESI pos	0.317	5699	4496	6224	613	4862	554	2582	2597	356	255	6240	561	5012	1302	526	758	12815	169	1186	3390	6795	1264	1145	261	4826	496	369	9386	2286	3861	872	3031	450	1178	6278	731	2633	214	9437	1051	798	1191
0.32_468.39			5		468.386	ESI pos	0.323	4244	12760	4405	2425	12759	3035	3845	2763	3437	3457	3037	44134	3648	60876	2962	2034	15409	3571	4070	6573	6242	3766	3747	7953	7755	4921	3597	5272	2700	3583	2947	3795	3236	12879	4812	2815	2891	2401	7056	5160	10273	9231
0.32_470.29			5		470.291	ESI pos	0.317	129460	593	663	1509	826	333	1698	579	1342	579	345	436	1314	582	1923	1942	2974	1879	2741	1919	1615	1750	1206	2082	1040	2633	818	1796	457	793	2051	1046	1749	1390	2038	1716	1260	1158	1588	1464	1589	550
0.32_512.41			5		512.412	ESI pos	0.321	2663	14818	4440	2373	12705	1758	2832	2107	2306	1973	2390	43440	2616	66383	3237	1776	13004	1794	2925	6206	4389	2855	2567	8948	6406	2938	2928	4219	1360	2529	2482	2833	2411	12389	4381	1937	1639	1902	5771	5018	10802	9474
0.32_513.31			5		513.306	ESI pos	0.324	7968	2073	3478	4933	2982	4769	8137	2502	7062	5894	2697	3919	2309	41215	8553	7157	5668	7371	4776	6480	5536	7682	3155	7950	1404	7470	4093	6152	801	1686	6510	4388	3773	5674	7813	6869	3841	4437	6167	4426	4008	1596
0.32_517.31			5		517.312	ESI pos	0.319	20498	2585	2277	1243	1950	2390	2665	2124	2991	1971	1484	2696	1703	2902	2308	3410	2228	2449	2405	2791	2583	195	3038	3172	3063	2991	2963	1076	2284	1616	1646	2059	2037	2480	1835	3386	1757	1858	2057	1879	2858	2012
0.32_537.38			5		537.377	ESI pos	0.318	39437	3717	6377	6562	9106	5605	15103	4218	12736	12472	2546	7663	5580	3855	11005	11001	10695	14875	8627	29086	17320	14188	5755	44452	9029	43012	4763	7691	963	2814	8893	6590	7285	14647	8531	11137	7420	7237	10522	7720	6491	4887
0.32_544.39			5		544.386	ESI pos	0.32	269230	349	235	55	166	158	331	211	130	275	270	187	113	134	295	219	911	168	4073	190614	60285	1380	3075	297812	27763	227440	272	260	156	388	155	159	222	268	466	98	282	105	295	279	221	242
0.32_559.39			5		559.389	ESI pos	0.323	25192	3251	5010	5406	7128	5738	14541	5219	12718	12080	1857	6583	4279	3966	8239	10758	10206	15562	11548	27910	16441	12299	4851	39336	9353	33549	6166	8342	2700	2922	8703	5970	6349	16085	6878	10025	5874	6847	10925	7065	7018	3247
0.32_566.40			5		566.396	ESI pos	0.324	161203	320	64	134	255	82	234	115	78	152	150	162	182	283	190	152	978	104	5265	132446	42061	4314	5117	183182	18787	153915	93	121	93	161	120	161	231	186	319	21	127	93	276	111	551	163
0.32_568.39			5		568.391	ESI pos	0.323	3699	1922	1068	2118	1843	564	1840	1186	2963	1775	992	3822	1814	31306	3319	4789	10920	3161	5693	5888	2874	5651	1091	6666	1664	3804	1955	1410	560	925	2008	1673	1146	4134	1738	1970	2612	1605	3236	2237	3268	3436
0.32_579.37			5		579.374	ESI pos	0.316	78025	1633	2369	2038	1591	1624	3672	2066	4049	4678	837	3110	1491	1928	3792	4507	4604	6340	6940	133261	62043	6262	4242	213931	27851	94581	1924	3491	617	5280	2342	2333	2240	4417	2538	4581	1939	2711	3923	2498	2222	1233
0.32_590.40			5		590.399	ESI pos	0.321	3475	2917	1347	1456	2020	654	1742	1457	2241	2792	718	1405	1453	1534	3465	4717	6862	3150	4813	6850	3013	5824	1525	7294	2045	4828	2414	1245	550	392048	2178	1284	1597	5208	1426	1943	2056	1345	2422	3607	2666	1332
0.32_601.39			5		601.388	ESI pos	0.319	75899	1094	1865	1541	1280	1425	2192	1296	2967	2664	851	2082	1057	998	2730	2873	2857	4305	5124	120691	53873	3924	4409	173505	20934	87254	1235	1970	420	703	1468	1715	1787	2778	1222	2503	1312	1449	2580	1543	2061	785
0.32_623.45			5		623.45	ESI pos	0.318	4837	2902	4269	4552	5379	2561	6778	3503	6717	5930	2392	8669	5497	4661	7426	9523	11149	5543	10896	8174	6075	12341	3648	6644	2707	5120	3574	3078	1490	2415	5285	3714	3460	8241	5557	6773	5432	3522	10921	10883	5595	2221
0.33_204.11			5		204.113	ESI pos	0.334	19	318	311	452	854	435	599	527	257	390	800	596	618	81598	272	605	223	284	112	128	130	697	92	91	229	179	317	1557	357	175	528	476	392	604	415	47254	334	323	296	466	308	652
0.33_210.13			5		210.125	ESI pos	0.325	131	1876	3601	7507	2470	2346	3550	3151	814	4046	2124	1339	3486	860	1351	6527	2107	666	768	1830	1271	487	556	630	1736	881	1830	1731	4213	1648	2766	3241	1746	2350	36147	457	2433	13928	4976	904	2898	2897
0.33_228.11			5		228.112	ESI pos	0.328	19	18853	901	37057	4813	192	107839	23412	165	13532	15475	572	15005	263369	235	23293	6451	123	60	94	18	1630	61		121	24	9346	5321	216	3321	11232	9335	8124	1606	254033	105764	10088	25467	2658	2579	7210	654
0.33_232.11			5		232.107	ESI pos	0.331	44	748	210	1378	2169	1440	1370	1358	171	1123	1723	287	5019	500894	252	1824	798	220	86	95	159	6961	168	74	89	134	228	1310	190	147	2102	825	1071	627	7466	431935	378	1559	257	498	2174	614
0.33_253.16			5		253.163	ESI pos	0.33	12044	3553	1847	2172	3213	2149	3583	4507	3949	1455	5968	1951	5517	2282	989	2060	2368	2620	4607	21082	10604	2912	3854	27583	4087	18178	6078	1469	2407	1976	2858	2476	2622	2089	2207	3712	2860	2540	1732	2201	2831	4587
0.33_257.10			5		257.099	ESI pos	0.333	41135	613	533	479	1416	929	700	1159	769	1229	546	561	1376	620	650	627	472	628	232193	2593	2323	103369	180490	11807	2623	62677	873	777	543	420	1039	947	1113	789	655	364	368	1462	580	846	1012	40285
0.33_292.26			5		292.26	ESI pos	0.325		175	3270	3134	107	14	20	50	2060	1209	100	1920	1918	1656	2660	1642	22	29	1229	17	36	24	2	66	68	18	12	167	126	113	1521	84	6	16	115	2313	147	831	106	103	1200	2003
0.33_301.20			5		301.204	ESI pos	0.334	70410	1551	1441	2119	33429	1635	3797	4401	2053	2358	2253	55777	3198	440513	1824	3338	106422	1792	24264	24162	18607	21393	28849	30582	15799	29949	2491	3285	1840	2927	2755	2364	3875	2695	3062	1558	1964	2391	1886	4710	3333	40384
0.33_358.24			5		358.24	ESI pos	0.326	47097	1345	915	652	1510	1046	1334	893	1998	1549	1598	519	1729	1707	1198	637	3933	974	7492	58647	33459	5148	9041	75528	19452	61910	885	1459	536	1983	1744	1215	3571	1181	3057	1461	2646	1845	1125	1568	1229	1335
0.33_369.38			5		369.384	ESI pos	0.332	265	514	625	1051	3492	1137	4291	4186	1914	826	600	837	708	12503	868	10788	4670	582	106	6680	535	387	201	1489	1824	229	537	369	485	1246	3089	994	902	1207	814	249	402	3795	1638	2023	605	4199
0.33_397.30			5		397.304	ESI pos	0.334	1133	2205	6838	716	1809	1595	2533	3432	551	1917	4944	3540	4764	3571	1411	789	4865	392	6158	2901	3581	1369	5882	813	7151	1054	1778	2763	2842	3741	2835	3079	518	2167	5585	916	2343	1623	7933	1357	2592	1553
0.33_425.33			5		425.334	ESI pos	0.329	1154	1269	1500	396	809	328	823	1317	311	299	1534	533	959	854	550	264	3006	202	1452	685	1835	442	1150	196	2711	331	423	1648	887	1102	357	955	164	756	1401	168	806	318	1944	344	237	447
0.33_471.32			5		471.321	ESI pos	0.334	21340	622	1308	2829	328	1402	3483	213	1736	1604	214	1312	298	302	2917	4203	2996	1747	20	9917	4977	2451	1432	11555	1676	14750	269	2925	419	1105	4248	1402	200	2863	3925	130	452	131	3281	1109	1532	1230
0.33_490.32			5		490.321	ESI pos	0.326	40887	663	362	376	927	330	921	815	418	477	369	766	435	1243	286	457	4457	356	4310	51454	23779	3886	5099	68556	12306	53018	417	3305	284	558	378	303	1514	626	1109	375	294	469	543	646	1054	510
0.33_514.32			5		514.317	ESI pos	0.331	245253	803	1386	1888	707	1121	2926	1595	2465	2199	1097	1290	1510	8345	2015	2509	3149	3133	4389	4367	4697	3806	2956	8166	1521	6657	1104	1964	452	1166	2331	1557	1503	1448	2007	2312	1441	1604	1894	1789	2401	784
0.33_556.44			5		556.438	ESI pos	0.325	2731	8674	2553	1515	7973	1238	2292	1473	1538	2813	1605	25371	2330	48019	1943	1176	9209	1367	1268	4436	3407	2145	1692	5323	3648	2650	1957	3683	1052	2111	2076	2071	1747	8697	3551	1476	1417	1377	3329	3473	7440	5461
0.33_558.34			5		558.343	ESI pos	0.329	240608	1001	1601	1159	1692	1262	2299	1260	2549	2887	867	1701	1793	1010	2123	2750	2962	3461	4857	6767	3766	4500	2726	8037	2521	6524	1344	1392	7886	1930	2378	1454	1989	2157	1965	2237	1626	1454	2466	1763	2270	1048
0.33_581.41			5		581.406	ESI pos	0.326	19567	2200	4222	3354	6916	4409	10005	3220	9016	7300	1658	4649	2973	2141	6146	8113	6826	11340	8672	19835	13740	10879	3423	29388	7958	23072	4004	5523	1040	2307	6978	4435	5131	9933	4834	9230	4714	5611	8354	5295	4471	2553
0.33_588.41			5		588.41	ESI pos	0.327	116966	393	164	75	331	105	216	126	116	222	210	175	196	843	269	131	1065	122	2525	98751	27660	1169	1435	144880	10245	103523	221	335	160	390	126	223	98	348	287	96	169	69	342	167	396	222
0.33_590.38			5		590.38	ESI pos	0.33	1826	3094	644	900	1715	302	1127	555	1587	1254	1239	662	871	1202	2406	2155	2857	1302	2568	3261	2191	2414	887	3268	1040	1788	1745	1134	316	1951	1594	757	618	2946	1797	1264	1160	822	1393	1954	2173	1813
0.33_602.37			5		602.37	ESI pos	0.332	221598	952	1427	1157	1245	737	2320	887	1969	1783	661	1248	1254	689	1482	1758	2356	2313	4657	13862	4548	4099	2974	14042	2104	6421	1191	1433	401	2091	1958	1023	1509	1801	1499	1714	1309	1166	1671	1362	1950	780
0.33_603.41			5		603.408	ESI pos	0.329	22673	2269	4247	3196	4549	3606	10005	3677	7667	7120	1751	5155	2675	2860	5637	7095	6143	7776	7629	19310	12529	8608	3104	29364	7683	23833	3569	4691	885	2265	5932	3635	4059	7511	5754	6451	4747	4824	5722	4406	4128	2582
0.33_623.40			5		623.403	ESI pos	0.325	49777	1454	1258	910	1106	886	1695	934	2257	2266	397	1443	900	5243	1492	1978	2630	3355	4675	104553	40091	3909	2958	158672	13544	71657	969	1598	386	568	1282	1331	1168	2503	1076	1910	1078	1160	1801	1177	1296	650
0.33_625.43			5		625.43	ESI pos	0.331	11116	2065	4054	2606	5001	3264	7286	2928	6018	6546	1184	3389	2512	2851	4083	6282	5634	7818	6150	14326	8176	7762	3227	21949	7375	16435	3085	4574	840	1761	4662	3065	3040	5382	3423	5290	3042	4065	5986	3208	3050	2192
0.33_64.00			5		63.9979	ESI pos	0.331	44	63	112		28	201	62	115	24	51	28	212	50	110	211	50	39	36	62	23	35	47	73	41	74	73	99	51	65	15	27	32	113	315	38	66	108	35	124	160	24	214
0.33_647.44			5		647.437	ESI pos	0.332	9858	2038	3044	2339	3607	2805	6692	2155	4534	5543	1167	2782	2238	1680	3183	4401	4738	7275	4761	13300	7854	5907	2780	20210	6810	14116	2692	2604	548	1469	3795	2010	2742	5190	2195	4467	2423	2783	4650	2931	2921	1524
0.33_741.45			5		741.453	ESI pos	0.333	3767	953	1055	734	1666	701	1384	663	1857	2047	546	2229	720	2477	1414	1634	2269	2749	9183	1897	9540	10810	10465	2390	6211	1903	929	1304	296	580	1130	1093	1371	2003	2218	1576	777	918	1452	1520	2432	802
0.33_769.54			5		769.543	ESI pos	0.332	3400	2050	2223	3189	3370	1539	5144	1911	4313	3842	1675	3419	3645	3525	4804	5961	5648	4730	6377	5376	4220	7613	1903	5933	1293	3010	2549	3080	813	2461	3340	2239	2499	5578	3643	4084	4445	2505	4554	5607	2946	1923
0.33_81.02			5		81.0166	ESI pos	0.331	19	20	32	41	26	68		22	15	44	30	69	40	32	35	25	47	21	19	23	35	8	8		47	14	33	11	52		16	23	61	136	26	12	28		34	37		63
0.34_130.16			5		130.159	ESI pos	0.344	14752	173735	444412	286413	310885	195294	178022	190824	265553	328071	186330	310190	458751	241771	364176	372150	181392	262276	161430	44075	33377	44170	90159	28316	203895	63893	194989	125301	83922	90971	374781	363477	189227	100357	82703	278119	160814	159602	113084	199664	209101	297153
0.34_174.19			5		174.186	ESI pos	0.338	722	6761	29670	18135	19449	11367	20309	11409	2221	2952	9201	45598	20038	37799	8023	11772	11744	10797	5409	1227	1021	1919	2737	558	1412	1978	6152	623	454	2158	2913	1276	1138	726	11365	891	1296	2818	1680	3936	2566	2524
0.34_177.11			5		177.109	ESI pos	0.343	26940	16557	4907	3447	3808	74164	7416	10737	7446	5808	3783	4033	4378	3722	4098	23698	2694	5510	14366	15209	11905	13231	16144	14331	11342	14313	7272	5618	4820	3980	5360	6182	5952	4869	5835	4598	5004	5809	5570	6247	4821	7604
0.34_185.13			5		185.127	ESI pos	0.341	437	28932	88617	142283	25212	61259	125619	164125	17452	85947	103031	140739	96184	84340	90233	72819	98316	73481	976	2129	2214	1013	2569	1826	1489	1113	116239	109258	65291	39102	188914	201020	175735	47688	49977	18775	94533	33022	149753	210618	82884	280138
0.34_200.14			5		200.144	ESI pos	0.344	69	1365	5203	7552	17490	957	3221	2121	3033	3215	12650	784	6946	6370	851	3711	3910	1804	88	260	543	136	137	210	381	148	2493	8474	846	1534	5859	6239	6070	1168	7463	499	6357	8122	2215	4045	7676	1660
0.34_207.11			5		207.112	ESI pos	0.339	2007	3397	7752	9185	5126	7399	6042	9259	7535	8239	8932	6093	8721	6225	7232	5306	6062	7140	3096	3934	1927	2659	3837	3801	4086	3403	7842	7846	3581	3503	11527	10303	11825	5470	6207	4635	5047	7799	7134	7567	7331	10234
0.34_217.11			5		217.107	ESI pos	0.34	61722	10402	15174	15049	27136	13377	14600	21079	14842	20658	21045	8232	13330	10303	9941	6657	7018	12789	173307	15418	9414	142424	123861	14426	12323	47884	17113	9792	11671	11950	14943	20049	20991	11707	26769	9867	11326	24715	13641	13193	14854	36564
0.34_227.17			5		227.175	ESI pos	0.339	4068	3480	4402	2333	6517	1588	4971	3043	4043	5069	4855	4745	570	1701	9759	2026	3203	5426	6081	953	3611	775	5835	10088	557	6302	3661	7073	3561	7314	1058	4260	3076	3949	4677	4129	4386	3295	3924	2226	1200	493
0.34_239.15			5		239.147	ESI pos	0.345	390760	41723	31565	31656	43146	34118	74248	189160	79906	63298	54524	37542	52367	55278	35484	38767	35215	51184	180565	245224	156204	198133	219222	203706	135090	188911	121538	147083	43699	34018	52093	63505	69774	42432	84048	40302	50633	66112	38485	101751	59258	139886
0.34_240.15			5		240.149	ESI pos	0.338	41955	6356	4019	3958	6987	10818	10706	19292	8514	6821	5980	4197	31403	5952	8600	4555	4046	5617	20315	25434	18942	20172	23725	23238	13699	19170	12817	15188	5304	3475	6342	7328	7213	5332	9813	4480	9239	7012	31528	10650	24533	38237
0.34_245.19			5		245.194	ESI pos	0.341	11189	23116	27535	1764	27847	11860	23860	9934	4242	4911	31962	673	17876	1371	248	792	18771	427	4266	74	16261	9709	60	2905	31645	2963	822	20718	10869	65	2989	29129	881	5888	19239	174	22458	772	22141	1064	13197	1248
0.34_246.12			5		246.124	ESI pos	0.335	59	263	97	866	265	187	454	629	124	380	483	266	616	4268388	143	536	425	160	67	108	146	20416	97	19	94	55	185	446	209	118	6800	354	400	495	1174	1792471	215	611	140	173	169	179
0.34_268.10			5		268.104	ESI pos	0.339	40	86	31	968	51	65	115	387	109	873	304	39	567	35289	90	336	105	109		115	16	891	46	26	80	81	126	149	73	52	1317	270	368	135	1461	27667	141	1029	124	90	177	145
0.34_272.20			5		272.201	ESI pos	0.344	114	213	274	126	220	195	369	200	143	170	172	287	113	110	119	119	286	189	155	152	175	92	46	123	96	54	180	137	149	2655272	278	9530	9344	274	298	97	181	234	161	118	173	224
0.34_274.27			5		274.272	ESI pos	0.34	2269	7067	14718	12190	8969	44727	18596	9230	9989	8641	7653	17391	15573	21912	8247	8459	8901	9751	7343	6780	5035	5606	7432	5667	6206	6025	9037	4579	5839	4280	9930	8777	8588	7995	4871	6846	6076	8379	8626	6033	19282	9281
0.34_305.16			5		305.159	ESI pos	0.345	6211	1002	1465	4709	7359	729	2301	4053	805	2156	4293	1024	2701	2275	1205	760	1363	1192	3822	3646	2714	3077	4856	5044	2749	4545	1749	3231	907	1347	1411	1677	3583	1606	5196	1583	1911	2016	1326	5165	2329	1719
0.34_402.36			5		402.358	ESI pos	0.341	2244	7525	3433	11343	4383	6789	11546	5667	13895	12948	12484	3144	33171	15948	52349	3109	11486	8134	2117	4566	30286	3495	17370	6552	4428	7835	78752	4571	1322	24104	11102	62481	4724	6726	7390	7052	4909	4882	14017	7026	12966	20016
0.34_428.37			5		428.372	ESI pos	0.339	528	3542	596	4084	913	2318	1748	362	1758	1521	3279	510	3282	2693	19119	569	927	475	49	409	15151	215	19770	968	465	1015	2257	189	264	4789	720	10811	618	1231	972	1664	600	229	2165	3630	8983	4547
0.34_430.39			5		430.388	ESI pos	0.338	3320	4712	3195	13173	4872	7608	9340	4072	13987	23080	9635	2696	56037	11153	50944	2866	10656	5744	1664	4783	18055	2680	21591	7636	5380	9348	81779	6484	1552	30695	10236	67308	4418	8355	6342	4586	5361	3988	17185	7119	15678	18467
0.34_437.29			5		437.294	ESI pos	0.336	1118	967	2737	639	1142	825	1192	1842	490	873	1584	826	2630	1725	642	854	3098	445	2397	2479	1176	873	1378	7219	2582	3239	5416	1305	1321	1364	1300	1174	590	661	2826	263	710	1053	3828	546	986	791
0.34_584.39			5		584.394	ESI pos	0.34	4212	306	190	118	362	184	271	178	207	215	237	30613	247	297065	213	274	64317	279	246	91	1475	312	147	2192	1050	3961	176	258	123	3420	280	104	188	417	175	110	232	51	357	197	390	16177
0.35_1126.69			5		1126.69	ESI pos	0.346	142	11			9	10	26		10		9	6	20	20		32	225	12	27	54	38			122	18	162	8		11	18	7	69	50	15104	15	6	6	9	7	14		8
0.35_114.09			5		114.091	ESI pos	0.352	365	4338	5153	14034	27120	2716	1358	8159	1842	7842	14264	5079	16232	20844	2184	7944	9413	1534	510	195	913	2165	1193	440	981	1028	9787	10069	4964	5050	12418	17107	17991	8152	17282	2210	6221	5431	4659	4634	5328	12276
0.35_131.12			5		131.118	ESI pos	0.348		2807	3511	11827	28186	1783	419	6075	790	6397	13047	2630	12380	22858	1500	5888	9295	255	25	18		8	19	44	41	15	8740	9059	3724	4347	8335	14480	15735	6034	14862	1153	4101	3807	3259	3597	5507	7018
0.35_151.10			5		151.096	ESI pos	0.346	18346	42292	40101	26265	29746	45013	46239	65675	54207	47603	28056	38483	42358	26929	38437	27529	28722	50067	31416	29534	27632	22956	34052	62848	33204	28216	51085	368127	34590	26100	43079	60943	48806	39419	32383	32543	42144	43438	50586	48759	29815	46143
0.35_173.13			5		173.128	ESI pos	0.348	12	24316	34235	105841	236246	11667	3926	47024	5356	50209	108107	21341	114958	211189	12691	56820	78347	892	168	80	462	188	283	334	655	186	61312	49602	25539	40701	84828	134181	133923	54795	124353	10849	35105	27616	24191	26992	46224	65019
0.35_206.14			5		206.139	ESI pos	0.355	162	172659	12174	16649	3999	10398	641906	11868	10663	8278	4066	10624	13490	19713	9635	3118	7620	13222	4751	4374	2721	2690	5183	4131	6234	4514	10758	4081	3590	2802	9830	9294	10644	13185	7599	4382	6616	12860	13305	4699	8910	9714
0.35_247.16			5		247.163	ESI pos	0.352	173	448	2158	565	616	2208	677	2753	1981	1214	617	2406	2787	936	1880	517	1319	2574	450	578	277	110	637	247	1604	787	2236	657	705	626	1461	1533	2626	2143	713	480	920	2632	528	508	1434	1617
0.35_266.18			5		266.175	ESI pos	0.351	344	4676	5970	3447	4826	5302	5803	4480	5190	5647	4342	2861	3873	5183	4978	2133	8120	6456	2071	3496	2160	1088	2736	2874	2565	2772	5001	4067	3491	34139	5958	6314	4254	3638	4042	3383	5314	3948	6745	3151	4789	6003
0.35_270.22			5		270.216	ESI pos	0.35	100	1791	2407	479	951	357	16120	434	590	579	4124	2510	2773	735	657	623	3936	2512	275	17173	523	757	400	8232	1416	87	546	2085	1451	3652	829	2193	2583	5811	2202	669	859	4262	3643	380	165	485
0.35_300.20			5		300.199	ESI pos	0.346	518025	8882	9145	13230	16353	8622	23188	33061	15280	14787	12458	13951	15105	12377	16167	12027	17380	13585	191624	181248	133118	154598	223350	227104	126050	216819	17648	13672	5258	11046	17354	12329	23999	9967	17712	12359	13402	14250	11398	31457	12871	16077
0.35_321.13			5		321.131	ESI pos	0.349	3391	3260	6857	6748	5127	6686	6974	4086	6144	12567	2819	680	860	345	447	384	6184	501	1410	1558	1453	929	1616	1253	1022	2197	484	508	296	257	561	474	665	324	741	206	430	524	416	1040	604	641
0.35_327.20			5		327.199	ESI pos	0.348	887225	3895	4178	10770	11144	3187	14662	7183	6028	7036	4522	13756	7136	6074	13374	6936	14155	5746	278001	263830	216626	251692	313138	380094	202687	357687	5444	6591	1686	5006	7439	5626	15241	6195	9533	5209	5093	5337	5470	15254	19072	8852
0.35_344.23			5		344.228	ESI pos	0.348	2222046	9675	9388	24046	29142	8077	40121	18370	16629	18300	9730	30791	16360	12151	37691	16546	30721	14317	777673	764051	561711	662197	875709	1055145	505689	965889	13627	15787	4708	13937	19244	13346	36991	13256	22361	13901	11292	11628	14402	40440	53126	24086
0.35_371.23			5		371.226	ESI pos	0.35	792528	3548	4288	6649	9786	3267	10984	5599	4365	5365	3568	11266	4949	3983	12712	5518	9626	4650	270514	270424	241104	253381	299075	372851	221898	353390	4268	5068	2002	4239	5397	5058	11464	4843	6473	3795	3199	3416	4521	8842	20710	7918
0.35_388.25			5		388.252	ESI pos	0.35	7363699	18447	18753	45907	69498	11820	90122	35782	27195	32306	18272	93034	28431	22300	108389	36047	66713	23696	2753215	2761628	2058335	2351071	3100129	3737855	1777434	3499109	23018	29949	8519	22571	35521	28252	79865	24933	42857	21027	14621	17168	23739	70848	182551	54628
0.35_390.25			5		390.246	ESI pos	0.347	121424	4282	3687	1574	3331	500	2804	968	755	955	2057	2256	3111	764	2571	1548	4346	1364	43266	46746	35058	37417	50812	57406	33677	60183	681	962	571	588	1705	5288	2682	1036	4764	865	1092	1167	755	1671	3900	1500
0.35_393.21			5		393.206	ESI pos	0.348	40713	789	1049	4065	8712	542	2271	1428	452	1556	2135	1598	1935	1150	1509	999	2358	650	13093	11010	10718	11229	15242	16443	9255	14071	843	2373	1146	1366	1231	1511	3459	1531	3607	458	837	1346	963	3015	2814	1547
0.35_415.25			5		415.253	ESI pos	0.351	333458	2315	1058	1904	3042	505	4422	1761	6211	1446	1208	3965	1283	1084	4589	2020	3467	1263	112862	112221	101271	113068	123854	158773	91534	150916	1086	1884	723	1011	1392	1709	3651	1752	2546	922	1102	1105	1474	2959	9817	1778
0.35_432.28			5		432.279	ESI pos	0.352	8775278	17255	14522	30181	62933	8505	78993	35179	22041	26588	15422	97607	21173	22345	109681	31876	63306	19422	3494969	3473938	2565368	3057219	3727462	5029994	2224792	4455212	17419	28239	6657	17933	34167	31831	75195	22447	42623	16526	10261	15552	20124	51980	250204	35156
0.35_437.23			5		437.23	ESI pos	0.35	43131	842	448	2244	4286	294	1302	796	290	857	1122	1147	700	609	1041	647	1217	459	14291	14169	12794	11970	14856	17663	8740	15928	393	1562	524	691	739	928	2104	553	2486	449	463	550	519	1848	2466	805
0.35_459.27			5		459.274	ESI pos	0.355	145396	963	667	1031	1335	433	1581	1104	778	728	801	2011	863	949	1833	1377	1880	798	53873	54173	46085	54532	53684	78536	34810	68499	685	1196	627	1181	1036	970	2001	965	1721	713	696	597	859	1446	5055	1024
0.35_476.30			5		476.303	ESI pos	0.355	8261700	13885	11052	16490	45216	5724	49143	28961	15325	18806	11945	74824	16588	20799	83582	28454	50529	13326	3339535	3392315	2595063	3017943	3517684	5127948	2158323	4446983	13212	25321	5017	11487	29921	32943	65850	18630	46631	11343	7573	12194	14789	31566	275935	25485
0.35_481.25			5		481.255	ESI pos	0.352	48524	585	345	1167	3473	173	788	601	121	475	813	763	435	576	723	455	981	275	13409	13448	11837	12260	14339	19260	8427	15926	319	1173	291	528	507	698	1756	406	2493	333	336	264	506	1062	2690	593
0.35_516.30			5		516.3	ESI pos	0.354	6615	3359	3385	3806	2890	4530	6074	4171	6305	2725	3279	4000	3296	3364	4734	3957	4877	5009	6349	38	3134	157	5278	109	87	5418	5318	2782	3143	454	2442	3514	3823	3696	2401	291	3026	2926	4945	3431	101609	6985
0.35_522.34			5		522.337	ESI pos	0.35	175890	651	521	511	1651	284	1354	944	606	665	604	1820	645	916	2053	1234	1628	553	78978	89091	57315	80161	80826	135047	56554	114470	536	1082	2352	263	941	1346	2005	888	2288	580	348	547	619	863	8436	718
0.35_525.28			5		525.283	ESI pos	0.353	36638	666	558	667	1973	157	440	489	209	382	723	510	475	499	443	374	1154	290	8761	8835	8524	9475	8587	13244	5114	10203	280	1546	210	540	482	721	1576	356	1851	257	369	232	490	840	2045	438
0.35_748.48			5		748.476	ESI pos	0.348	1938	88	47	63	64	52	1830	35	87	44	94	59	11	32	8	81	760	33	269	412	272	271	125	333	155	381	52	63	409	556747	70	90	42	74	170	41	72	8	136	126	22	70
0.35_803.63			5		803.625	ESI pos	0.355	25	55	526	394	432	125	428	290	108	163	79	404	824	1098	183	931	819	306	42	120	78	84	129	56	134	85	168	256	239	218	211	423	527	463	319	113	68	188	360	530	672	457
0.36_156.10			5		156.1	ESI pos	0.356	579	2141	2631	1761	2427	1843	2434	3907	1897	2234	1945	1209	2425	1861	1828	1903	2466	2845	788	1198	2067	823	707	409	2254	658	2248	1724	3378	1616	2054	2240	2819	2477	2698	1474	3215	1434	1983	1816	1103	2466
0.36_181.10			5		181.103	ESI pos	0.356		2203	1226	3610	1765	1337	15676	11849	828	2765	4072	15831	2968	1334	3339	11768	24318	7269	59	248	145	146	176	184	219	106	1007	2856	21205	1535	946	1596	2103	11251	3033	662	7377	2227	6498	1314	2445	11526
0.36_207.13			5		207.132	ESI pos	0.359	1407	18860	11501	5264	6516	12486	38744	8853	12459	11820	7816	6663	7954	8259	11033	4078	8820	14083	4953	3973	3524	2475	4377	2746	3977	3327	7796	7574	6194	4010	7413	8612	8795	10132	7032	7171	8968	10646	12328	5489	8317	8249
0.36_218.21			5		218.211	ESI pos	0.358	326	3736	7637	4910	4737	4658	6198	4963	4848	4770	5108	7854	5525	6989	4506	3568	4088	4887	1833	1436	2275	2395	2276	1770	2198	1665	3650	2417	2439	2152	4500	3456	3272	3057	2477	2234	2835	3216	4063	2803	2934	3860
0.36_247.12			5		247.118	ESI pos	0.365	64	253	337	282	254	150	367	316	148	348	602	162	300	342416	106	206	275	101	49	61	60	3388	43	79	103	168	197	210	99	78	976	179	267	204	559	164339	221	291	146	407	140	469
0.36_272.18			5		272.184	ESI pos	0.356	254	421	557	274	383	611	567	410	315	307	453	283	332	236	182	346	340	292	178	58	183	318	105	157	107	95	363	322	341	268717	680	3110	2765	495	426	239	311	300	394	275	168	606
0.36_272.26			5		272.259	ESI pos	0.358	65	428	396	292	2124	449	1450	545	541	1154	490	430	1162	1460	821	369	734	390	178	88	183	85	188	134	963	145	478	122	291	47	529	563	266	405	657	984	525	1027	750	403	1606995	1344
0.36_357.23			5		357.233	ESI pos	0.364	49490	876	539	852	961	478	782	1054	758	728	709	877	942	1213	727	910	1132	460	27335	27020	19662	27737	32573	34347	21651	36271	852	1278	827	633	1224	2475	2426	1035	3131	603	1046	813	1040	941	7514	683
0.36_379.25			5		379.247	ESI pos	0.36	38107	1078	497	744	1153	920	1395	854	658	981	885	916	1908	2023	875	1230	1585	598	36097	40210	24025	33112	35797	53956	23795	45228	955	1442	1680	767	1801	2943	3760	1485	5331	796	739	927	811	1258	10439	1341
0.36_478.32			5		478.322	ESI pos	0.356	79853	624	363	557	769	251	1093	562	361	617	502	1402	609	676	1489	821	999	408	43835	39680	28277	44812	43068	64678	28572	48764	336	856	344	506	647	978	1267	558	1074	318	319	517	654	666	4429	646
0.36_503.30			5		503.299	ESI pos	0.357	70234	672	275	432	1042	208	724	489	327	413	566	956	392	624	923	828	1215	289	29504	30469	27727	34954	30731	41711	21477	36543	362	875	335	453	538	711	1065	523	1308	367	536	259	623	934	3304	466
0.36_520.33			5		520.33	ESI pos	0.357	5444990	10588	7098	8330	28588	4232	27161	20105	10105	12219	8108	46470	10727	16902	48675	19533	33503	9016	2416411	2393753	1866596	2250795	2525253	3679948	1652460	3091358	9417	18475	3451	7573	23606	33588	54292	13735	49402	7131	5302	9151	10462	19243	238452	15655
0.36_547.33			5		547.327	ESI pos	0.36	50486	477	272	464	663	244	384	339	262	380	572	522	240	368	432	542	810	277	16233	18536	18543	24636	16602	27770	14087	19320	280	790	372	202	386	537	836	498	1054	337	435	210	448	625	2327	343
0.36_564.36			5		564.357	ESI pos	0.359	3464779	5967	3858	4310	13742	2237	12151	12751	5473	7267	4958	23427	6627	12047	23588	10582	16554	4737	1261051	1240643	1079142	1361767	1421644	2161598	895705	1632511	5424	11996	2172	5503	15880	27155	36124	9856	41779	4402	3131	5902	6030	9381	164922	6882
0.36_608.38			5		608.382	ESI pos	0.361	1637868	3147	1742	1861	6427	1330	5579	7395	3229	3880	2667	9439	3983	8085	8060	5626	8137	2435	582670	539986	460509	587047	605076	916658	411108	694482	3880	6847	1084	2576	9119	16706	21640	5056	28005	2635	2021	3513	3680	5233	90156	3500
0.36_652.39			5		652.386	ESI pos	0.364	149326	1035	326	588	1192	278	1363	1472	910	778	827	1966	770	1910	1537	1006	2395	423	59116	91183	62237	44601	74330	104335	36418	90232	876	1472	272	719	2398	2463	3200	951	4635	684	604	906	911	1142	13212	716
0.36_652.41			5		652.409	ESI pos	0.363	821208	2019	1217	1150	3351	786	2720	4155	1916	2181	1084	4220	2604	5705	3201	2777	4630	1365	261323	280364	195668	264878	286435	442569	168070	308259	2478	4072	791	1891	5623	9805	13469	3289	19410	1343	1198	2094	2175	3014	48202	1752
0.36_751.60			5		751.597	ESI pos	0.359	50	210	747	780	843	266	1175	554	251	331	144	1074	1467	1860	410	1667	1277	549	125	247	166	158	178	175	155	84	337	385	259	1216	407	662	888	1137	484	237	67	522	803	1017	1166	872
0.36_760.58			5		760.576	ESI pos	0.357	84	270	736	891	2062	865	2785	466	191	169	239	1557	5069	28824	466	18858	3066	180	186	93	248	180	147	85	136	127	121	328	557	657	157	141	1077	366	838	137	156	330	182	341	1648	1124
0.36_779.63			5		779.632	ESI pos	0.357	19	103	908	610	707	292	836	382	168	291	106	606	1206	1534	232	1205	1043	483	94	125	181	208	293	311	268	99	330	348	274	732	309	567	694	836	440	234	90	356	682	784	1042	648
0.36_786.60			5		786.596	ESI pos	0.356	278	116	443	520	941	394	1797	291	179	208	85	836	2257	16137	181	9795	587	161	140	58	107	87	53	155	57	35	108	275	333	239	119	148	646	311	585	115	181	174	159	323	1283	3010
0.37_141.96			5		141.958	ESI pos	0.369	4416	10818	10000	9809	10509	11500	10184	11115	10826	11400	10571	10391	9916	8648	9951	11211	9919	11571	4554	5285	6369	6682	5051	4822	5143	3515	11898	10862	9692	8920	10927	10823	11685	10386	9783	10889	9780	10210	11345	10717	7065	11269
0.37_155.08			5		155.083	ESI pos	0.372	5128	11976	17328	14736	13877	14251	10689	14811	14434	13154	17377	4740	10319	14172	11972	12657	12125	34211	4685	5524	5694	5741	5135	4162	8209	5088	13693	17347	11632	9232	13448	17671	24251	17154	14063	12304	19540	18997	19522	20804	8579	18154
0.37_348.71			5		348.712	ESI pos	0.368	54358	238	58	66	189	71	176	511	197	285	112	404	291	513	190	275	462	164	23179	16924	17416	25855	24435	33034	20030	28372	305	352	59	76	794	1097	1494	335	2251	127	141	234	225	286	6456	111
0.37_445.28			5		445.284	ESI pos	0.367	32849	1735	286	667	802	257	387	258	196	461	802	665	277	662	254	651	612	328	5890	3308	1423	5058	446	1686	643	903	387	1145	510	662	751	457	1739	1248	1731	848	746	331	455	662	489	351
0.37_590.39			5		590.386	ESI pos	0.366	2404	263	1248	94	183	27	161	1040	2271	2123	157	24	1318	1216	112	3798	4697	2543	79	32	183	4480	56	175	60	2494	42	1335	194	748661	39	47	16	4879	1814	121	94	100	39	142	2870	104
0.37_696.43			5		696.434	ESI pos	0.366	305989	1283	559	570	1548	381	1211	2186	1011	1231	844	1759	1244	2985	1128	1309	2695	982	88965	90832	71853	99786	96621	144077	54423	105644	1200	2056	425	702	2711	4865	6040	2044	10624	831	749	1078	1179	1454	19568	824
0.37_740.46			5		740.456	ESI pos	0.37	62522	744	307	353	868	235	593	911	564	564	406	641	770	1403	509	606	1295	424	31189	27564	22779	28357	34858	45700	17631	34344	689	1179	350	470	1256	2275	3220	1213	5240	487	394	720	550	846	7029	428
0.38_246.12			5		246.123	ESI pos	0.375	53	367	74	770	425	145	433	591	82	292	488	375	828	5779469	142	549	434	48	28	24	33	539	23	25	80	38	185	734	67	86	11025	448	545	509	1392	1528484	129	686	89	169	160	287
0.38_370.73			5		370.734	ESI pos	0.375	34010	323	118	100	223	51	211	509	203	256	144	274	300	650	203	213	572	117	18567	20702	12621	18580	15464	30182	13033	23911	334	356	65	90	569	1164	1632	532	2861	149	124	275	237	294	4339	144
0.38_392.75			5		392.749	ESI pos	0.38	14126	188	45	56	142	22	68	170	81	116	82	112	124	248	91	63	222	89	7037	6450	4647	7029	7427	11440	5348	8374	137	214	38	50	248	415	552	288	1244	89	70	127	106	158	1571	57
0.38_401.26			5		401.26	ESI pos	0.378	64576	1399	386	729	1199	352	675	1096	675	704	917	540	861	1876	514	916	1724	552	29754	31424	20712	27579	33015	53520	19224	37963	967	1541	593	855	1592	2776	3193	1431	5279	896	740	672	1020	1329	8369	523
0.38_423.27			5		423.275	ESI pos	0.383	45345	1720	290	928	1394	192	505	843	490	626	936	685	582	1455	350	952	1360	471	24045	22090	15216	21447	22830	34363	14134	27549	799	1418	777	912	1092	2321	2600	1190	4607	1074	1016	440	728	1341	5076	386
0.38_764.48			5		764.476	ESI pos	0.38	1907	187	479	28	177	9	5230	125	6	14	106	31	6	36	6	27	1484	719	9	24	148	52	111	1059	6	593	188	32	26	48649	22	10	14	439	68	40	28	12	6	32	25	286
0.38_784.49			5		784.489	ESI pos	0.378	5133	449	171	149	591	86	271	429	253	322	244	266	270	624	184	301	626	218	10645	10692	8973	15161	11024	24870	6859	14115	384	620	112	189	530	1002	1204	647	2330	284	256	233	282	552	2666	166
0.38_87.05			5		87.0548	ESI pos	0.375	25	207	299	165	274	179	210	288	226	294	64	96	239	332	291	163	259	244	112	14	29	132	30	51	46	140	265	239	201	110	420	375	288	256	245	211	180	214	290	237	60	1849
0.39_232.11			5		232.109	ESI pos	0.385	120	277	224	264	431	242	306	297	194	183	300	168	438	21561	170	319	816	179	88	109	116	207	97	26	177	95	164	962	175	174	195	290	281	312	253	644599	197	317	171	217	295	256
0.39_608.40			5		608.402	ESI pos	0.394	181198	1227	796	745	2376	439	1793	1922	817	1590	740	2459	1417	2494	2327	1827	3828	1120	156319	95287	68103	138889	87160	175338	80012	134658	1306	2530	530	974	2697	3856	7691	2159	5960	1087	517	1186	1814	1432	27075	1252
0.39_79.02			5		79.0191	ESI pos	0.389		55	213	54	22	265	88	149	119	27	21	20	33	171	1757	24	64	247			22	12	16	26	26	22	433	23	27	10	41	51	158	2885	44	103	103	170	84	65	78	134
0.39_828.51			5		828.513	ESI pos	0.387	15029	311	84	90	339	41	128	273	154	168	145	152	170	405	84	191	344	165	5258	3945	3566	5855	4420	7365	3018	5620	150	372	68	120	266	445	724	369	1199	172	158	127	238	378	1170	117
0.40_136.04			5		136.039	ESI pos	0.395	24	4522	10595	9745	7278	6869	9579	14244	1532	4612	8101	8639	23365	16480	4876	5025	16544	5258	18	232	89	62	22	25	55	138	2262	10459	3931	5808	51068	17081	18972	5793	3163	2571	12464	3621	11467	11490	4232	25432
0.40_151.10			5		151.095	ESI pos	0.398	10003	11157	11802	8480	10386	8359	11460	12727	10138	9392	9124	8080	12004	11726	9648	8534	11916	10611	10224	9284	10255	8416	9046	21126	12536	8623	9905	80311	9232	8732	9772	12086	10784	10457	8749	10736	10394	10864	10133	11031	7626	10042
0.40_173.08			5		173.076	ESI pos	0.403	3011	3549	4780	2820	2662	3490	4664	4475	4070	4675	3096	3244	3354	2842	3957	2209	5932	4616	4698	3608	3680	3626	3704	10102	4965	3697	3447	26414	2596	3115	3793	4710	4379	4160	2775	4060	3467	3277	4903	3730	3621	4357
0.40_185.12			5		185.124	ESI pos	0.397	173	1516	4348	6410	1996	1848	5478	5950	612	3209	5125	3360	4584	5699	3811	3590	8106	2556	135	229	351	269	219	123	291	115	4021	4967	2392	1949	7035	6978	6373	2528	3647	1213	3946	1540	5128	7992	3236	9561
0.40_195.12			5		195.122	ESI pos	0.402	43799	20158	21571	14722	21756	15537	24760	25650	20587	19783	17090	14340	17890	22911	16669	12779	19517	19446	26223	33856	30461	28749	27814	27542	28802	27500	19170	16291	17151	18375	18622	22668	19881	20877	22339	18412	17994	20261	21143	19163	14632	21217
0.40_388.25			5		388.248	ESI pos	0.403	200022	566	272	718	1102	149	783	419	278	343	508	699	370	423	895	552	837	318	35968	3423730	29518	474849	2958	22889	21387	13785	293	550	307	499	372	378	8651	359	730	433	356	278	320	922	1778	492
0.41_100.08			5		100.075	ESI pos	0.408	893	4513	9541	24914	103415	2969	5981	5359	1799	5410	42513	3189	17331	41642	3239	6742	9771	2176	1697	976	1450	1671	1843	1779	1835	1754	5573	26112	2711	4801	9930	14203	16235	3272	33383	2424	15223	23156	6388	9476	11403	3646
0.41_170.12			5		170.115	ESI pos	0.405	471	2026	3487	1756	2122	3345	3108	2671	1440	2194	2323	1929	2697	3398	2505	1777	3549	1292	2555	2229	2731	2495	1341	1415	4186	1418	2738	1567	4519	1337	3420	3012	4501	2764	3454	2173	3103	3506	3358	1822	2139	3882
0.41_173.13			5		173.127	ESI pos	0.407	40	2568	4143	11157	33668	1195	421	4190	670	4609	10946	1999	14098	36067	1506	5763	12991	140	81	79	147	111	77	120	162	75	5295	5973	2404	5474	7510	14940	13109	5808	12486	1329	3436	2729	2192	2929	4992	6186
0.41_268.26			5		268.263	ESI pos	0.41	598	1175	3531	3050	6327	5261	5622	1623	2124	625	3254	37	3690	1620	1309	3551	5156	1198	446	997	543	320	501	1470	783	371	1018	1925	785	3324	561	1124	1211	2471	1977	1789	1479	1430	2048	5667	4217	1755
0.41_432.27			5		432.275	ESI pos	0.409	183756	365	171	543	850	107	653	337	203	230	394	642	292	228	807	475	727	164	40147	36217	31479	37802	41959	61609	22704	52725	192	495	338	402	290	330	513	180	742	375	352	172	178	615	2171	338
0.41_445.29			5		445.289	ESI pos	0.415	37224	1698	234	644	1099	228	538	679	461	549	856	391	464	1289	294	774	1174	357	15407	16792	9072	15339	14959	25894	8762	17452	564	1403	676	834	764	1512	1781	1024	3406	810	795	507	675	1352	2970	320
0.41_65.02			5		65.0188	ESI pos	0.407	1047	2465	2142	2631	2973	3018	2919	2794	2470	1934	2455	2760	3190	3473	3176	2740	2808	2377	2067	2205	2371	2349	2369	2408	2339	1940	2894	2962	2569	2677	3170	2787	3351	2329	2652	2708	3162	3100	3378	2457	1206	2068
0.41_652.41			5		652.407	ESI pos	0.407	1108865	2353	873	1151	3340	610	2214	3590	1682	1619	1771	5042	1748	3950	2855	3076	3929	1469	316030	335975	255792	314857	323135	549160	190759	439683	1788	4099	675	2053	4327	7638	10405	3457	19031	1845	1326	2513	1905	2207	40367	1404
0.41_872.54			5		872.537	ESI pos	0.413	6283	248	78	73	206	54	134	148	102	113	108	106	95	237	68	131	238	68	1924	2289	1775	2880	1666	3609	1340	2449	84	223	43	82	157	269	367	242	665	158	81	70	111	250	587	78
0.42_130.16			5		130.159	ESI pos	0.42	3452	8285	19393	14902	20773	7040	9587	9904	11118	13838	11406	11074	18293	20909	17222	17938	22876	10491	14799	5215	4903	4423	8355	4215	19044	7025	7872	7445	4476	6739	15199	15680	8021	6721	7118	16479	8146	8148	6266	9508	10696	13870
0.42_133.08			5		133.083	ESI pos	0.422	13196	2325	2582	1818	2334	1744	2644	3030	2211	2125	2167	1918	2371	2475	2055	1518	2217	2371	3965	5026	4241	4558	4298	5261	4076	4996	2192	7240	1905	1985	2119	2365	2423	2360	2524	2219	2061	2266	2156	2384	1716	2319
0.42_272.20			5		272.201	ESI pos	0.425	87	74	45	30	56	42	67	25	39	32	86	74	34	84	26	52	170	16	36	102	46	105	68	110	154	90	33	40	58	81664	45	301	265	40	53	76	62	39	61	79	201	43
0.42_348.72			5		348.72	ESI pos	0.42	101067	265	75	78	219	63	235	698	168	217	136	517	406	728	295	269	573	108	33650	38580	23184	33848	35998	63582	25068	46289	342	465	46	110	618	1639	2047	390	2723	118	127	370	244	296	5699	165
0.42_357.23			5		357.235	ESI pos	0.42	106394	491	193	384	666	183	381	762	396	380	412	825	531	1213	383	552	902	252	41077	43089	23481	35723	44808	74018	27980	56770	603	824	376	429	957	2009	2286	607	2832	394	406	472	488	526	7418	351
0.42_476.30			5		476.304	ESI pos	0.417	168227	375	107	438	667	56	479	224	145	121	422	578	173	216	585	465	497	113	30368	39573	21202	28418	31042	63783	15245	51218	165	392	246	405	290	324	453	187	624	254	340	156	147	526	1833	169
0.42_696.43			5		696.433	ESI pos	0.422	440322	881	459	474	1230	316	906	1620	823	918	545	1609	904	2368	897	957	1802	506	137837	136872	86652	130938	136323	243542	67695	195696	1294	1881	296	575	1849	4182	5863	1328	7910	711	579	1007	1010	1358	16064	726
0.43_206.14			5		206.137	ESI pos	0.426	2579	28373	7279	6305	4288	6381	116472	7210	6387	5784	3947	6354	7066	9477	6115	2704	6695	6939	6171	6011	3673	3304	5258	5557	6720	5616	6583	4093	2769	3787	6444	6192	7195	7167	4876	4372	5243	6446	6002	4011	6909	6341
0.43_239.15			5		239.149	ESI pos	0.426	165457	6482	5828	5757	7862	5520	9636	19180	8563	8164	8344	5268	7329	10824	5794	5638	8427	7107	32753	50749	30812	39088	39082	51295	22976	41770	12172	18660	5649	6113	7259	8165	8995	6601	11217	5803	6841	8340	6344	17200	8111	15876
0.43_370.73			5		370.732	ESI pos	0.432	61813	298	91	63	238	65	236	470	194	251	102	430	255	786	209	163	536	110	23241	20486	15529	22140	23820	42192	15507	27324	312	379	46	92	605	1392	1786	376	2642	142	117	280	236	329	4808	148
0.43_379.25			5		379.248	ESI pos	0.435	116787	1138	329	669	1148	296	635	1212	528	717	662	1134	812	1998	634	888	1539	386	49111	49700	27602	40672	51258	84753	27012	62635	812	1283	609	692	1701	3554	3649	1143	5527	664	673	739	816	1034	10846	484
0.43_431.39			5		431.388	ESI pos	0.434	6668	2420	8423	6867	5848	6383	9922	7351	8328	6575	8048	7760	9029	10111	8868	7847	7249	6018	6314	9218	7148	6083	7422	8331	6588	5618	6784	4261	4835	6456	6809	7944	7347	9306	5908	6152	6903	7643	9652	5761	8495	7307
0.43_467.30			5		467.299	ESI pos	0.43	24492	1501	212	346	676	127	350	520	416	379	488	404	412	895	212	483	1288	289	11944	11257	6722	10724	9280	16756	6343	10928	475	942	313	471	629	927	1205	830	2394	529	499	280	403	1190	2128	272
0.43_520.33			5		520.328	ESI pos	0.428	101471	318	106	415	641	85	311	291	204	138	337	451	179	295	384	390	490	112	29118	29919	18646	21385	29169	54132	14970	41475	141	488	252	371	302	414	434	214	787	329	365	141	152	419	2270	237
0.43_740.46			5		740.459	ESI pos	0.434	141868	651	304	312	685	234	447	856	473	618	373	648	573	1481	348	434	1117	315	45271	46318	28127	46006	43832	82073	23563	59144	741	910	186	359	1023	2470	2823	814	4525	404	337	537	488	854	7121	364
0.43_764.48			5		764.476	ESI pos	0.428	61	36	16	28	40	9	5324	6	6	14	43	31	6	36	6	27	155	52	9	24	156	52	15	22	6	9	14	32	32	72059	21	6	14	15	49	38	33	8	6	16	20	21
0.44_300.20			5		300.199	ESI pos	0.437	203715	1335	1349	1949	2635	1494	2826	3768	1864	2065	1716	1798	1972	1949	2046	1645	3533	1859	33245	33229	25118	27395	40383	55611	19470	46271	2009	2021	958	1614	2354	1873	2604	1593	2304	1618	1768	1755	1699	5107	3329	1915
0.44_511.33			5		511.327	ESI pos	0.444	8440	1507	116	276	538	134	235	235	267	280	345	430	187	464	224	355	726	211	4768	3965	3155	4708	3535	6474	2986	2717	224	768	217	324	312	434	560	736	961	379	374	129	255	1303	757	154
0.45_153.06			5		153.064	ESI pos	0.449	150	10817	30355	15509	17961	19949	17629	30170	3684	11949	14903	41514	48243	38664	13529	10652	27814	13526	348	1377	539	515	495	813	375	1121	3620	23490	9945	13419	122128	41551	46300	11784	6091	7174	27809	8647	29267	25571	15269	48119
0.45_327.20			5		327.198	ESI pos	0.445	298489	672	740	1389	1819	496	1758	956	803	860	764	1425	869	916	1504	983	2026	812	45957	46342	35210	41697	49119	82140	28629	67570	772	946	442	846	946	798	1862	853	1593	903	768	734	688	2247	2565	1115
0.45_344.22			5		344.224	ESI pos	0.446	833129	1570	1484	2780	3930	1178	4628	2128	1939	2313	1622	3590	1937	2008	3687	1789	5413	1935	137258	136802	94977	111498	142719	234639	75915	189747	1426	1818	703	1858	2354	1742	3929	1853	2763	1558	1538	1517	1865	5249	6162	2191
0.45_392.75			5		392.747	ESI pos	0.45	22367	146	40	26	74	22	76	246	136	107	59	176	138	363	83	80	334	85	9833	8333	5847	9381	9327	14826	5782	11662	140	205	21	31	302	698	793	242	1253	86	61	143	144	222	1805	56
0.45_401.26			5		401.261	ESI pos	0.452	83755	1408	366	696	1133	290	767	1273	772	799	829	877	1056	2011	564	788	1979	443	36960	35808	22786	35304	40685	58376	20797	48634	789	1516	561	737	1704	3396	3860	1295	5761	882	863	786	941	1528	8467	417
0.45_489.31			5		489.313	ESI pos	0.449	13091	1672	253	501	803	192	348	384	297	394	610	413	405	684	253	502	1098	283	8103	7251	4465	7832	6082	11220	4691	6649	289	921	340	472	318	626	698	852	1663	685	517	264	469	1216	1232	233
0.45_784.49			5		784.486	ESI pos	0.451	47696	491	129	194	524	68	319	510	304	354	280	349	330	734	226	195	766	204	15953	12484	10588	16410	14847	22366	8215	20205	459	568	92	236	689	1219	1578	450	2387	312	221	268	367	568	2967	177
0.46_178.13			5		178.132	ESI pos	0.462	2398	7217	4435	3440	5570	1994	4301	3102	5201	6806	2494	1804	3024	9020	3653	5536	4744	4070	3425	2525	2016	4150	3151	5834	2779	5868	17877	8371	472	1757	5066	3680	4386	6738	2916	2287	2056	2457	3705	1538	3654	2116
0.46_371.23			5		371.226	ESI pos	0.455	349965	1344	1797	1785	2566	1642	2917	1856	1687	1593	1211	2474	1638	2143	2721	1355	2799	1809	54306	47847	32800	48754	51327	102413	23889	77658	1504	1645	922	1308	1999	2066	2989	1901	2321	1284	1328	1616	1653	2393	4628	2066
0.46_388.25			5		388.25	ESI pos	0.456	2618179	2666	2784	5982	9175	1852	11766	4023	3426	3836	2653	10060	3756	3074	12218	4132	11246	3152	514266	468630	356762	428785	531885	828938	286097	699892	3065	4024	1445	2842	4472	3672	8630	3587	5528	2906	2075	2226	3324	9944	21926	5853
0.47_131.08			5		131.08	ESI pos	0.467	1768	6320	6118	5392	5443	6461	4471	6489	5538	5309	5902	4912	6149	7270	6395	5297	5993	6196	3334	2938	5265	3810	2767	2804	4652	2448	3090	6163	5219	6301	5617	5978	6084	6799	5697	6214	5841	6178	5973	6104	5658	2540
0.47_141.96			5		141.956	ESI pos	0.475	5817	9599	9024	9146	9563	8875	7162	9782	8990	9417	9356	9610	10291	8406	9075	8573	9364	9067	9269	9293	7930	8097	8486	8493	8682	7825	6219	8491	8437	8833	9221	9790	9014	8539	9112	9539	9116	9634	8686	8770	9595	6508
0.47_155.08			5		155.08	ESI pos	0.465	762	2021	2236	1561	2359	1950	1491	2865	1932	2273	2934	3122	2294	3010	3220	3105	1854	3127	1731	3343	1732	1534	1654	1024	2853	3490	3364	2292	1980	2711	2243	1965	3375	2270	2385	2221	3094	2936	4327	2959	2976	664
0.47_268.26			5		268.264	ESI pos	0.475	451	1173	3263	2595	6541	5267	4985	1538	2131	643	3989	3010	4018	12843	1591	2995	6980	1027	395	1056	490	260	365	2218	852	457	466	2166	693	2393	585	1192	1240	2792	1941	1571	1074	1482	1799	6722	5076	1365
0.47_286.27			5		286.272	ESI pos	0.473	539	1157	3399	2472	6183	5545	4743	1627	1673	571	3516	4250	3975	14851	1440	2772	7134	934	348	1017	450	335	384	2282	827	454	345	1947	811	2037	682	1328	1201	2791	1832	1499	1197	1495	1890	5768	5158	1575
0.47_423.27			5		423.274	ESI pos	0.47	56192	1805	377	842	1593	247	662	1137	528	689	1271	785	851	1878	478	1118	1772	604	28041	22830	15333	25997	26450	38005	15897	32193	479	1761	848	1038	1433	2675	3188	1303	5314	1049	1075	670	866	1962	6309	289
0.47_432.28			5		432.276	ESI pos	0.467	3264328	2669	1986	4192	8860	1308	11016	4236	2614	3126	2467	11508	2947	3228	13960	4287	10108	2326	707005	616560	499321	622950	740855	1095393	401723	1002538	2432	4053	1189	2572	4406	4494	9270	3085	6027	2287	1724	1993	2790	7665	30304	3378
0.47_511.32			5		511.322	ESI pos	0.47	7695	1495	185	354	658	113	285	228	291	315	438	418	261	565	232	425	754	248	5167	4558	3316	5262	3681	6682	3063	5131	206	697	270	366	345	418	575	831	1162	433	441	175	294	1258	757	163
0.47_828.51			5		828.511	ESI pos	0.469	15659	398	101	147	316	80	169	300	212	173	190	252	227	499	117	151	460	148	6047	6611	4676	6724	5892	9665	3394	7864	191	391	58	166	408	613	806	334	1317	199	150	164	244	417	1355	91
0.48_127.05			5		127.05	ESI pos	0.48	13	2677	4577	9752	12891	2224	4298	4977	413	1235	5592	7337	7034	41210	903	10981	36141	482	19	23	35	33	46	548	139	44	1648	27297	3306	3346	2895	10051	12081	5006	2056	643	4157	2651	1606	5225	4755	114
0.48_172.58			5		172.576	ESI pos	0.485				6		6	13061	6		6			6	12	6	6			41	104		6		6	6	6	48600	6	6	6	22	9	6	6	6	6	6		6		8	41666
0.48_476.31			5		476.306	ESI pos	0.479	3110911	2520	1815	2716	6726	858	7360	4306	2335	2696	2149	10013	2428	3199	12674	4296	8593	1894	755045	669690	505660	679415	796183	1115678	425690	1071634	1446	3820	994	2373	4248	4878	9287	2889	7373	1889	1408	1600	2474	5480	38097	3718
0.48_533.34			5		533.34	ESI pos	0.482	3663	1492	138	540	783	103	195	218	242	269	621	336	201	404	185	489	715	234	3139	2767	2589	4129	2369	3705	2889	2885	153	842	332	457	213	248	373	672	1064	549	488	149	290	1372	810	137
0.48_723.29			5		723.292	ESI pos	0.483		6		6	6		1419	6	6	6	6		6	10	6	6	14	6			6	6					8644	14	6	8	6			6	6	6	10	6		10	9	13114
0.49_149.02			5		149.023	ESI pos	0.495	62152	2069	2295	1598	1611	1688	1676	1968	1615	1795	1505	1975	2249	2129	1764	1978	2032	1862	6093	152651	82612	2185	2264	109486	32491	35891	1436	1772	2045	1634	1687	2028	1987	2250	1538	1822	1559	2039	1893	1618	1851	1396
0.49_445.29			5		445.289	ESI pos	0.488	37146	2111	315	700	1393	238	603	855	644	714	944	687	535	1262	326	850	1510	422	20080	17129	10252	18890	19025	24792	10126	19903	345	1480	608	852	1110	1559	2363	1175	4255	894	928	524	735	1644	3895	378
0.49_520.33			5		520.33	ESI pos	0.493	2480658	2235	1525	1668	5169	768	4915	3873	1998	2155	1784	7890	2020	3290	8582	3505	6150	1554	641537	578774	413641	605962	766879	987563	366703	916155	1767	3714	796	1818	3289	5435	8666	2472	8128	1499	1221	1796	2002	3700	42929	2414
0.49_872.54			5		872.537	ESI pos	0.487	7392	286	81	63	198	30	45	150	145	93	157	85	121	293	100	116	330	88	2849	2486	1990	3258	2684	4231	1395	2668	48	279	74	100	168	294	443	254	675	140	128	102	133	293	583	29
0.50_268.19			5		268.191	ESI pos	0.504	31	80	113	71	89	34	75	69	42	49	69	449992	74	109987	40	57	248	65	44	51	67	41	21	41	76	14	51	92	31	35	69	70	68	93	83	73	82	87	41	46	60	28
0.50_555.35			5		555.351	ESI pos	0.5	2556	1143	101	266	442	98	169	126	172	227	327	284	165	235	117	313	475	175	2023	2380	1489	2279	1614	3409	2217	2304	70	588	225	313	164	182	246	567	627	261	311	118	234	1356	616	131
0.51_100.08			5		100.076	ESI pos	0.508	582	5796	6627	14051	48905	2706	2679	7506	1550	9055	23452	2938	13071	11736	2251	15414	9256	1779	1094	1156	1396	1121	1566	1356	1998	1454	5613	11704	3240	6450	12385	9509	10386	4578	73175	1944	5817	19839	6498	5205	8796	1228
0.51_180.12			5		180.12	ESI pos	0.51	6448	6823	6384	7275	4854	7034	7023	6983	6751	7100	7347	7423	7035	8578	7254	6770	8075	6824	4931	7685	9453	6104	6195	6843	7085	7789	5597	6938	5483	5609	8260	7663	9859	7619	7201	7150	8106	8276	7539	5739	7282	5846
0.51_467.30			5		467.299	ESI pos	0.509	24568	1756	204	358	793	211	422	557	480	483	527	611	480	898	283	573	1436	348	12921	11059	6752	12174	10680	17806	6776	12610	387	993	316	528	711	1020	1253	1074	2398	554	610	372	625	1425	2455	240
0.51_564.35			5		564.354	ESI pos	0.508	1658302	1279	929	873	3041	489	2958	2960	1198	1328	1041	4643	1344	2362	4921	2292	3873	964	410311	381829	289986	402454	436092	677973	221728	654422	1147	2828	529	1218	3294	4992	6736	1854	7667	1193	810	1260	1505	2426	34986	1718
0.52_566.35			5		566.352	ESI pos	0.516	58100	205	52	217	363	18	162	159	62	70	233	268	103	172	253	326	264	44	15415	12855	10521	11718	17625	21989	7773	20615	60	316	154	249	186	257	344	80	623	174	204	47	92	296	1651
0.52_577.36			5		577.363	ESI pos	0.523	2102	999	95	430	642	68	59	126	116	160	499	216	127	178	117	427	433	178	1268	1530	1438	1701	918	2426	1511	1565	96	652	8764	896	125	156	214	452	667	383	369	99	230	1751	510	127
0.53_141.96			5		141.957	ESI pos	0.53	5916	9170	9240	9168	9129	8571	8952	8857	8783	8325	8875	9450	9194	8758	8509	8965	8648	8725	8709	8416	8555	9221	8780	8445	8894	8713	6237	8795	9374	8369	8943	8286	9041	7996	8963	8913	8046	8861	8967	9274	8575	6633
0.53_489.31			5		489.314	ESI pos	0.525	17970	1978	237	552	811	111	336	389	308	384	650	526	349	618	214	554	1005	308	8578	8239	4835	8583	5940	12008	4940	7570	313	1104	382	484	398	665	852	1018	1552	606	573	291	456	1583	1683	229
0.53_608.38			5		608.383	ESI pos	0.528	918455	1097	509	822	1625	330	1348	1932	908	1078	882	2720	1161	2332	2165	1202	2284	723	252998	246474	160410	251569	264124	416064	141106	353913	1076	1796	416	5249	2600	4951	5041	1433	6322	758	551	960	1114	1597	24386	788
0.53_610.39			5		610.389	ESI pos	0.531	47396	192	28	142	264	34	89	187	47	37	147	204	94	151	170	222	177	55	13157	13149	8240	13537	14050	22925	7618	18731	32	292	152	273	153	378	464	110	492	110	96	74	81	211	1613	36
0.53_779.63			5		779.627	ESI pos	0.534	169	59	332	403	687	86	467	275	84	159	107	367	761	1015	171	630	794	165	194	283	223	273	298	294	212	127	72	292	171	560	301	364	486	360	547	101	88	262	354	493	657	293
0.54_102.13			5		102.127	ESI pos	0.537	7811	11899	11948	8113	15899	10214	11661	8827	9738	11217	9407	11533	12265	13234	11609	7919	12445	9060	12243	10032	11753	9277	11195	9810	12808	9706	6422	9336	7546	8283	11470	14110	10234	10027	9503	10519	12462	9005	10617	9164	9862	6969
0.54_379.25			5		379.249	ESI pos	0.54	75218	442	125	337	533	260	164	126	98	157	420	266	331	173	118	503	239	114	2309	1778	934	1092	1522	3958	849	3032	25	421	289	458	130	212	189	67	1896	362	366	97	142	484	297	117
0.54_431.39			5		431.388	ESI pos	0.539	7819	2929	9852	10332	8163	7334	12768	10639	9194	8969	12245	9811	10754	12616	8651	9725	10567	7126	7670	10229	7012	7603	8837	9959	7861	6859	8153	7241	6416	9506	10071	8669	9499	11030	8193	7000	8450	9788	10868	8043	11549	10000
0.55_178.13			5		178.134	ESI pos	0.55	2062	3353	2211	1872	3002	1132	2688	1682	3269	4198	1530	918	1467	4331	1948	2782	2582	2281	1734	1679	1197	2587	2073	2906	1354	3333	10947	4037	403	1041	2670	1685	2091	4000	1651	1238	1272	1295	2135	931	2042	1203
0.55_268.26			5		268.264	ESI pos	0.545	1046	1723	4214	4162	11423	6113	7588	1854	2404	890	6227	3117	5918	14555	1594	5299	9439	1311	385	1086	612	445	573	2529	841	383	1172	3672	1325	4066	1128	1613	1876	4166	3401	2035	1545	2380	2105	9191	7801	2614
0.55_286.27			5		286.271	ESI pos	0.545	916	1828	4447	4126	11020	6377	7913	2299	2274	985	5704	5754	6038	21447	1335	5145	10036	1269	457	1138	563	456	570	2443	963	477	1199	3713	1499	4031	1207	1845	2006	4045	3353	1946	1809	2482	2077	9255	8314	2783
0.55_652.41			5		652.408	ESI pos	0.547	490806	802	359	505	996	260	963	1338	716	714	681	1385	928	1780	1077	1066	1608	509	133895	127138	85921	132520	156451	224292	70100	178107	918	1291	273	574	1732	3455	3984	1002	5541	482	468	757	815	1032	14921	710
0.56_166.09			5		166.085	ESI pos	0.557	7291	6277	8925	7045	7634	16771	19417	14667	6338	6230	11782	3590	4199	7023	6695	6967	8520	5723	7781	17423	5324	14428	18768	6912	3739	16870	7444	6792	6075	16872	9782	8107	5846	6799	5216	6271	6299	4323	6603	5313	7277	6864
0.56_272.26			5		272.258	ESI pos	0.558	125	96	77	65	881	130	412	200	100	418	143	86	355	916	296	149	241	123	89	78	127	52	150	315	517	98	116	98	93	135	177	260	140	143	218	255	185	314	205	70	601233	283
0.56_511.33			5		511.327	ESI pos	0.562	11703	1770	166	321	621	92	264	268	295	296	430	373	215	665	206	407	810	254	4660	5870	3612	5791	5498	9422	4244	5840	287	948	241	329	239	426	570	908	1200	387	423	249	337	1339	1104	194
0.56_740.45			5		740.451	ESI pos	0.56	60880	290	100	95	92	20	14	365	10	12	71	290	322	691	6	98	474	6	14384	15717	10408	14580	17320	26918	7495	19346	162	431	71	244	558	1074	1069	15	1962	207	80	209	9	95	2930	63
0.56_764.48			5		764.477	ESI pos	0.561	103	47	10	13	43		2574		6	6	53	26	6	28	6	26	50	31	6	15	50	30	6	6				63	30	28896	6	14	8	6	95	16	26			23	14
0.57_186.07			5		186.074	ESI pos	0.571	15	9224	12412	36322	24946	7611	38018	38539	883	2267	7985	1858	4371	20878	4829	16045	16078	1671	29	51	35	27	56	47	41	41	779	22426	2329	4114	5850	16433	21710	20003	5173	22711	11630	8028	1622	1298	25939	651
0.57_226.07			5		226.066	ESI pos	0.571	8	2252	5040	13128	8008	3942	25251	22806	513	1670	2588	1212	2244	11227	3350	6108	11988	635	15	23	8	15	8	68	33	25	664	2669	929	1762	3756	6867	8772	12354	1572	9620	3758	3783	749	578	19625	750
0.57_243.10			5		243.096	ESI pos	0.569	20	168	247	645	879	199	354	456	88	58	371	967	657	6032	56	1091	9013	58	27	22	15	9	25	37	46	6	214	1730	286	176	229	887	958	338	166	70	351	168	117	376	403	82
0.57_348.72			5		348.723	ESI pos	0.569	48259	104	42	24	107	14	85	256	76	91	59	217	136	249	100	106	223	80	14349	13912	9903	14290	15443	23729	10088	20540	45	167	16	27	244	531	797	151	1016	80	27	98	95	169	2392	18
0.57_357.24			5		357.235	ESI pos	0.569	49272	358	136	354	413	58	261	342	206	213	342	341	283	391	262	321	353	141	15228	16822	9919	13884	17790	27808	11046	22254	150	454	228	346	454	860	946	286	1491	247	315	239	237	387	2794	145
0.57_696.43			5		696.434	ESI pos	0.569	191625	455	179	282	560	124	526	844	426	442	340	796	575	1153	559	414	1024	287	48411	46144	33772	47958	50286	83451	24890	65422	642	734	188	302	1155	2094	2393	677	3624	350	325	516	464	810	7009	363
0.58_123.09			5		123.091	ESI pos	0.579	644	2383	514	59614	2711	5836	13002	7809	658	13662	61546	1895	100905	10324	1844	28791	19629	634	338	673	578	1109	454	670	462	353	1697	3927	1307	1767	70930	22555	20069	2347	4732	7884	12500	5267	2753	1805	3834	5709
0.58_69.04			5		69.0444	ESI pos	0.576	4369	3663	4465	3273	5007	3654	4231	3424	3724	5749	2667	3271	4036	6607	5559	4055	3955	6534	6334	5008	3384	2367	4369	3833	6757	6023	1437	3478	2882	3837	8402	5967	6212	3489	2092	4669	4338	4556	4308	5791	6230	2021
0.58_741.46			5		741.456	ESI pos	0.579	19240	164	18	77	149	29	41	157	6	78	139	100	98	278	52	104	64	39	5051	5227	4450	5493	6006	8910	3197	7782	70	197	52	96	221	388	457	163	817	104	105	94	79	215	1193
0.59_102.13			5		102.127	ESI pos	0.593	8851	11934	10201	7048	15623	10282	7172	7689	9917	12063	9577	9690	11781	12100	11159	7425	11535	8627	10478	8616	10510	7931	9264	9797	10041	8761	4708	9965	6888	7855	11124	15151	9763	10527	10599	8872	13434	8918	9133	8736	9018	4620
0.59_362.15			5		362.151	ESI pos	0.591	50	88	296	52	125	613	858489	40	116	70	76	27	49	49	62	214	84	26	4276	12949	60	62	45	28	40	20	3023528	115	44	385	21	44	40	36	144	59	60	52	34	46	66	2621625
0.59_370.73			5		370.735	ESI pos	0.593	32091	97	10	22	87	29	79	186	37	60	59	130	95	326	73	68	254	35	10060	10765	6696	9412	11610	17647	6426	13968	33	131	18	22	246	634	655	185	1119	50	30	125	80	158	1889	27
0.59_379.25			5		379.248	ESI pos	0.593	63575	620	146	502	669	120	287	552	237	345	529	430	359	918	236	626	700	161	21925	21874	12914	18691	22390	37560	12557	28306	449	735	469	599	637	1217	1475	480	2503	499	414	318	206	699	4676	164
0.59_740.46			5		740.459	ESI pos	0.593	72767	399	122	183	422	65	217	400	238	298	203	316	351	759	180	231	555	146	15545	16781	11517	16656	18311	29344	7929	21705	150	471	82	241	600	1093	1250	358	1965	217	214	230	196	490	3323	63
0.60_533.34			5		533.336	ESI pos	0.597	7291	1519	160	440	873	99	279	253	192	251	556	340	203	503	152	636	655	218	3701	4458	3241	4403	3331	6414	2898	4330	200	903	353	485	204	241	385	615	1074	304	465	135	231	1609	970	116
0.61_513.81			5		513.815	ESI pos	0.61	3318	2739	6756	225	458	1612	1109	3870	2314	1662	851	4995	1916	1220	4868	1467	1198	11119	3218	3342	2878	4046	4002	3479	4391	3492	1268	1329	1527	1141	1866	892	2189	1270	640	808	1169	1251	6802	1604	284	5825
0.62_392.75			5		392.747	ESI pos	0.62	13078	86	12	21	62	14	38	74	50	34	21	47	41	108	28	21	96	22	3776	3842	2611	3996	4120	6484	2270	5780	64	85	18	18	140	229	299	124	647	20	32	50	24	101	966
0.62_401.26			5		401.261	ESI pos	0.62	53751	760	205	444	681	102	369	509	307	337	509	455	367	852	203	525	788	185	18182	19886	11998	16529	19190	29423	10450	23696	402	891	447	559	800	1433	1556	665	3041	525	473	302	331	941	4032	145
0.62_784.49			5		784.486	ESI pos	0.619	24251	219	86	106	260	34	128	204	76	154	121	189	159	369	88	142	289	102	6385	6561	4984	7425	6837	10342	3323	8176	146	338	52	141	362	529	656	261	1290	88	127	145	123	372	1514	20
0.63_555.35			5		555.352	ESI pos	0.632	4541	1247	114	150	391	83	177	157	136	191	267	371	135	315	90	233	440	167	2568	3069	1915	2915	2218	4833	2639	2977	138	466	179	261	175	151	233	627	662	244	135	119	290	1719	645	115
0.64_226.07			5		226.067	ESI pos	0.643	74	32528	64933	91406	58012	63965	143100	130386	5887	21133	24116	3093	17543	93018	18167	41809	56358	5526	49	193	37	47	117	312	85	103	8443	44683	13928	20375	36625	2883	3740	96639	14143	58190	42998	36371	8068	6361	154256	1775
0.64_429.15			5		429.148	ESI pos	0.642	31	10071	25007	70711	26867	17668	126366	116082	107	1593	7783	87	3016	58116	2323	22758	32674	89	8	6	45	32		6	10	6	252	17100	1194	2583	9549	201	466	50943	2174	42384	16001	9746	312	352	141004	12
0.65_186.08			5		186.075	ESI pos	0.648	148	104138	134373	316974	240681	85264	426722	348102	9416	31573	89058	22453	47181	198248	73070	189308	246637	17216	116	290	122	105	179	447	224	198	14383	126338	33978	59357	88541	251204	315123	215581	54845	293105	134254	81114	20382	21362	311490	17652
0.65_423.27			5		423.274	ESI pos	0.649	37145	977	158	445	715	106	307	489	288	297	745	420	358	785	194	574	788	181	13487	14050	7857	12440	13056	22111	6841	15709	429	1021	474	720	682	1074	1148	645	2720	412	569	280	391	1046	3063	186
0.65_828.51			5		828.514	ESI pos	0.648	10227	180	38	76	94	24	55	114	81	112	86	82	112	214	58	86	235	28	2651	2560	1999	3062	2512	4139	1485	2824	79	168	29	76	193	261	370	180	740	55	103	69	83	238	645	62
0.66_192.16			5		192.158	ESI pos	0.659	12483	4584	9398	5563	5979	7105	8719	4891	4412	8902	3171	2497	1417	3553	5319	4113	21752	12115	1949	511	2649	7401	3369	15620	2153	3880	1374	978	1479	961	6023	2862	2443	1226	19723	2318	778	780	544	1456	1365	1360
0.66_212.10			5		212.101	ESI pos	0.662	139	279	1138	895	799	247	661	640	122	365	2510	244	421	320	91	495	451	85	168	219	153	147	209	312	234	42	114	1044	89	554	656	1113	1403	299	1195	375	1039	243	306	1388	199	2307
0.67_371.32			5		371.324	ESI pos	0.673	1699	5348	3904	2783	2292	2936	3824	4557	4421	3296	2249	6119	4817	4300	5514	4019	4874	4181	3316	3138	2152	3075	2545	3777	3992	3740	3216	2795	5573	2745	4443	4128	3991	4224	3225	3860	3152	6530	3493	2617	4263	4192
0.67_577.36			5		577.364	ESI pos	0.667	2454	1090	99	243	467	80	151	118	123	179	417	254	96	231	129	313	398	166	1335	2092	1522	1479	1298	2941	1848	1923	184	643	1186	456	103	174	126	430	637	215	233	68	215	1697	642	119
0.68_445.29			5		445.288	ESI pos	0.679	24675	1102	203	513	768	136	270	376	263	381	688	357	319	617	168	599	819	193	9778	9378	6187	8210	8261	13998	5055	9218	419	1070	506	631	557	861	906	354	2249	537	648	199	373	954	1942	202
0.69_111.09			5		111.091	ESI pos	0.693	2076	2451	6553	8585	8519	11071	18339	30551	7755	7119	8027	5073	12845	15959	4301	15846	10891	4183	1807	1694	1908	1766	1969	1684	1372	1688	1868	18630	3177	16295	4305	5725	6445	3593	2249	2502	3205	4522	2614	2980	13696	15880
0.69_599.38			5		599.377	ESI pos	0.686	1465	695	63	101	294	51	116	99	132	91	196	219	73	167	60	222	184	92	1006	1154	1136	1154	818	2573	1105	1049	62	346	95	180	77	65	82	244	395	148	181	52	125	1746	523	76
0.70_141.96			5		141.958	ESI pos	0.702	8668	6612	6849	6788	6948	7417	6926	7737	7746	7050	6669	7135	7191	7336	7127	6967	7204	6214	7720	7449	7673	7232	7278	7753	7817	7101	7532	7111	6864	7113	6973	5903	5340	12106	6984	6831	6987	7934	6605	7099	7067	6960
0.70_215.07			5		215.069	ESI pos	0.696	18234	2715	2511	636	35363	1323	3142	1000	762	1912	4440	264	2124	3747	257	17117	1704	830	4121	5089	114215	17909	4976	14178	3966	10792	148	530	3430	110592	308	106	130	176396	831	1830	579	1189	156	904	311	138
0.70_363.15			5		363.151	ESI pos	0.703	480	296	292	149	344	363	9047	310	84	133	290	152	292	330	46	116	215	559	523	1393	301	328	449	667	450	671	61145	125	40	444	69	72	182	86	86	57	47	268	22	116	101	57573
0.71_192.16			5		192.16	ESI pos	0.71	13599	5984	13725	7430	7753	10629	13765	7343	6018	11367	4462	3205	2174	4401	7906	5491	31536	17404	2337	666	3048	8830	4561	20049	2770	4683	2081	1144	1979	1134	8696	3752	3360	778	26622	3132	972	999	783	1983	1918	2299
0.71_371.33			5		371.326	ESI pos	0.715	1619	4813	3054	1886	2022	2565	3567	3541	4050	3803	1662	3191	3229	3122	8473	3258	3411	3049	2710	2865	2441	2229	2668	2553	4514	2717	2542	1895	3695	2132	3279	3027	2962	2897	2589	2812	2385	5767	2896	1907	3422	6302
0.71_467.30			5		467.302	ESI pos	0.713	14357	851	124	240	406	108	211	256	210	281	324	251	213	488	147	334	611	167	6566	6311	3854	5757	5863	9121	3500	6287	260	556	269	296	283	440	580	423	1333	392	334	181	277	679	1204	179
0.72_284.18			5		284.184	ESI pos	0.725	274	228	172	185	246	130	283	173	213	182	210	334736	132	198273	147	181	227	189	253	216	171	208	180	239	178	231	198	197	214	183	207	221	201	203	240	207	202	156	136	175	140	178
0.72_362.15			5		362.154	ESI pos	0.717	324	252	55	292	487	245	55863	83	90	116	379	49	72	325	92	224	213	84	511	2396	239	312	313	566	320	450	272254	110	58	498	34	51	149	764	139	108	72	171	55	73	122	257170
0.73_132.10			5		132.102	ESI pos	0.733	153708	30078	269491	143500	296987	53662	227300	122465	13592	27261	104623	371627	322210	398906	51030	27258	241730	13818	47249	39115	33590	291651	191125	87198	109331	214460	439	4973	629	623	2198	1324	1365	394	673	530	600	996	528	687	828	566
0.73_268.26			5		268.261	ESI pos	0.726	374	643	356	1106	2904	524	592	438	544	43	1624	174	572	570	946	36	513	229	109	314	295	198	291	208	41	855	25	49	415	1379	702	86	84	734	799	742	703	590	303	2632	428	2160
0.73_286.27			5		286.271	ESI pos	0.726	410	932	2882	1780	3961	196	172	14	19	21	2604	30	48	373	57	2516	202	31	12	23	9	210	30	69	33	48	11	1368	23	2125	17	19	42	104	1171	1255	860	17	26	4741	359	22
0.74_139.05			5		139.048	ESI pos	0.737	120	263	321	235	443	275	206	263	210	267	187	399	319	283	189	223	364	208	250	202	145	142	223	234	166	234	296	451	178	138	310	352	371	266	173	139	213	270	293	126	234	258
0.74_231.10			5		231.103	ESI pos	0.742	5195	4716	4938	5068	4590	4617	5093	4413	4875	5014	5465	5145	4942	4828	5053	4762	4435	5556	4734	5162	5358	5046	4614	5649	4796	5061	4691	5060	4504	4831	4944	4620	5190	5625	4911	4949	5030	4808	4753	4508	5157	4838
0.74_246.10			5		246.099	ESI pos	0.74	7570	6944	6835	6843	7341	6910	8449	7716	7103	7248	6599	6772	7176	7272	6944	7021	6828	7911	7382	7481	7119	6711	6717	7440	7094	7642	7017	7325	6471	7071	7214	7811	7959	7285	6835	6611	7325	6828	6822	6637	7429	7377
0.74_250.10			5		250.105	ESI pos	0.739	6116	5501	5416	5626	6065	5688	7178	5819	6075	5902	6140	5380	6190	5989	5792	5532	6101	6023	5483	5401	5405	5552	5535	5794	5351	6008	5486	6029	5262	5894	6047	5874	6454	5556	5779	5280	5838	5701	5551	5129	5772	5808
0.74_285.06			5		285.059	ESI pos	0.74	3222	2781	4294	2441	3082	3122	4140	3780	3447	3390	2429	2785	3792	3526	3165	2880	5601	2839	3677	3620	3714	2502	3254	3333	3645	4711	2957	3589	2611	2736	3805	3075	2731	5791	2691	3278	2944	3209	2974	2707	3291	2756
0.74_291.14			5		291.142	ESI pos	0.741	5300	5030	6785	4408	4741	6584	6287	6294	7539	6835	5099	6354	6037	6882	6858	5333	7335	7024	7074	6330	4729	5164	6272	7200	6616	7717	5938	4955	4797	5063	7470	6408	7346	3006	5048	5804	6030	5747	6510	4868	6830	6709
0.74_305.16			5		305.16	ESI pos	0.74	10278	6458	6817	7174	7707	6618	7396	3710	7763	8908	7314	3371	3447	8127	7838	7402	9676	7944	9599	8490	9980	8138	7647	10616	3883	10643	7032	7288	6512	7581	8997	6701	5501	3587	8451	7060	7077	4067	7586	7865	7955	6976
0.74_494.21			5		494.209	ESI pos	0.74	47173	42895	36329	38619	35055	42033	64008	49241	47207	45995	44018	42610	45143	49550	38288	44367	44460	48160	41791	40683	39476	34443	35708	45707	44773	49855	40148	37941	39582	38651	40707	45468	45039	20070	44043	45185	40285	40995	38362	38186	49225	41595
0.74_515.19			5		515.19	ESI pos	0.74	42933	41360	45577	48788	51567	49332	49469	53987	53015	52375	55974	46995	51710	60324	45956	48252	53345	50751	44796	34458	41342	40553	43315	51260	52151	47279	47045	30910	41806	51997	50770	40428	40923	45895	54335	37460	43179	48052	47721	39000	52845	52606
0.74_516.19			5		516.192	ESI pos	0.74	36444	37269	55005	45062	46091	49801	53267	57697	53214	56032	43892	55787	56073	55513	53387	42957	54585	58087	53929	36253	38766	34047	44419	57443	45833	53235	48428	32399	38181	48331	53646	42195	42790	47844	50419	37652	42519	49525	52681	34023	58922	50395
0.74_547.12			5		547.121	ESI pos	0.739	9174	5799	4830	7212	7402	4222	5347	5218	3993	3792	5769	4800	5082	5191	4169	6543	4287	7625	4235	4502	7373	5690	3852	4466	5031	4997	4670	7396	5902	6390	5001	5756	7497	4477	7752	5728	7339	4244	4859	6586	3846	4117
0.75_217.10			5		217.096	ESI pos	0.75	2118	8004	2758	6980	3053	3178	35545	4125	3225	14122	12653	4143	19720	3575	2548	6164	9220	2612	2827	3036	2081	2903	3298	3408	3701	3153	4810	4129	3436	2538	14096	10259	8165	3979	4745	3396	28180	7480	5564	3565	3182	9226
0.75_489.31			5		489.313	ESI pos	0.749	9817	978	137	431	477	104	172	230	184	253	364	206	208	374	138	380	659	170	4821	4762	2831	3935	4119	6263	2854	3817	184	586	263	344	237	326	434	548	1010	392	426	134	307	765	841	162
0.76_532.37			5		532.37	ESI pos	0.762	433	511	917	783	1299	1825	1672	612	792	275	1059	1352	1630	3309	508	1086	1779	402	213	186	247	230	167	494	302	181	362	633	397	1007	260	310	371	800	647	551	599	531	535	1428	1722	600
0.77_286.27			5		286.274	ESI pos	0.774	523	1191	3123	1939	4174	5506	4715	1502	2409	629	2694	3239	3393	10240	1330	2380	5149	1260	325	571	373	240	409	1704	641	278	941	1509	846	2623	746	899	930	2836	1379	1629	1036	1337	1842	4676	4511	1757
0.77_343.29			5		343.293	ESI pos	0.766	247	6988	209	538	482	158	151	627	624	300	240	2933	512	875	5942	243	611	1186	192	171	401	153	109	146	288	172	161	182	310	318	2159	154	138	812	645	262	183	188	287	310	331	283
0.78_163.12			5		163.121	ESI pos	0.78	1907	2148	2690	2183	2527	10854	2503	2116	3190	3425	2076	3513	2182	4066	3764	3420	3745	5391	5482	2364	1827	2686	3942	4033	3908	2964	4234	1391	1964	2052	4357	2461	5463	2598	2285	3530	2675	5398	2274	3117	4289	4264
0.79_511.33			5		511.326	ESI pos	0.788	6968	955	93	315	465	93	130	139	132	203	314	272	174	335	79	260	577	164	3707	3726	2431	3362	3176	5142	2094	3477	267	459	223	294	216	243	313	486	688	242	230	138	182	770	665	121
0.81_231.13			5		231.133	ESI pos	0.815	4264	3251	4814	3569	4096	4282	4805	3565	4442	4157	3856	3414	3581	5266	4471	3365	4907	5076	5233	4893	4317	3829	4860	5125	3366	4687	4980	3822	3309	3973	4836	4481	4518	4121	3807	3285	3795	3885	4453	3396	3813	4408
0.81_343.29			5		343.293	ESI pos	0.811	222	6684	258	608	503	111	585	683	1047	293	279	11216	530	943	12537	280	1613	1108	223	190	425	192	166	177	373	277	215	429	444	321	2017	433	302	836	722	322	175	1124	457	321	875	595
0.81_371.33			5		371.325	ESI pos	0.809	1979	5734	2565	2457	2466	2775	7500	4439	3987	3538	2460	3655	3771	3227	3940	4617	3521	3746	2427	2598	2308	2914	2213	2214	3490	2233	2566	2467	4028	3021	3231	2907	2830	3769	2076	3907	2943	5711	3783	2490	2990	2799
0.81_399.35			5		399.355	ESI pos	0.811	393	1599	390	390	563	298	715	667	720	563	401	428	754	566	993	693	995	367	258	418	647	317	216	351	642	520	454	387	436	416	648	552	529	757	719	506	361	1547	549	443	509	688
0.82_180.09			5		180.087	ESI pos	0.823	37	140	1963	611	383	633	2806	207	277	78	103	6623	1164	6786	4572	1596	4928	406	42	44	53	94	40	121	55	65	2760	514	79	1681	5366	2751	2970	2982	146	762	1606	70	1627	594	5145	7486
0.82_268.26			5		268.262	ESI pos	0.825	71	740	43	192	511	2803	2922	65	75	20	242	2025	2109	7344	775	165	3297	613	8	54	112	88	17	745	70	42	45	224	87	135	45	478	738	1728	358	197	39	846	935	155	2798	948
0.82_286.27			5		286.272	ESI pos	0.825	65	82	2278	243	386	2017	1514	560	14	183	141	44	19	4216	421	48	3037	8	12	9	38	53	15	595	36	2	348	159	77	92	11	381	468	846	130	92	50	409	38	110	1961	13
0.83_226.07			5		226.066	ESI pos	0.831	11	4223	9546	15089	9909	3885	31201	38675	461	1436	4445	917	3363	18702	2166	6701	8319	1030	10	22	6	22	20	50	45	32	931	15827	1009	2335	4645	7578	9687	15177	1977	7941	5930	5521	1744	843	18915	1003
0.83_533.34			5		533.34	ESI pos	0.832	5076	1093	87	382	538	83	145	152	126	139	358	233	133	256	44	331	447	112	2319	2551	2068	2690	2187	3794	1878	2337	134	580	253	442	166	242	223	520	726	232	351	92	107	1092	542	112
0.84_192.16			5		192.158	ESI pos	0.838	3659	1240	4038	2024	2801	2641	4474	2032	724	2177	1133	965	713	1716	2492	1801	9547	5364	886	276	1131	3318	1779	7184	1154	2146	604	536	431	507	3002	1207	1347	764	8823	1044	289	292	203	740	708	841
0.85_74.10			5		74.0966	ESI pos	0.847	3817	3036	11194	8036	10891	4181	6009	3849	3126	6728	4310	3706	20982	3473	17515	10630	11254	4375	3076	3487	3525	3807	7283	3544	2627	5899	4546	6683	2938	4675	3498	11450	6033	3494	4065	2258	5034	3799	3948	5292	3409	3815
0.86_319.26			5		319.265	ESI pos	0.86	1739	582	8197	1271	821	6931	10539	8444	6525	594	9791	7318	6999	11019	7034	1134	5438	11417	8955	7759	12655	1969	8142	8642	7687	12374	7416	2045	821	9133	9387	10262	664	8691	12048	1705	1426	7350	7173	894	8127	1300
0.87_143.08			5		143.079	ESI pos	0.873	78	13206	739	1033	2756	464	3238	2728	305	10504	21846	481	9175	601	283	4647	1511	94	83	59	101	93	36	161	69	113	14487	1364	5448	409	4744	22923	22607	548	27042	790	2037	2358	20076	1582	559	16927
0.87_555.35			5		555.352	ESI pos	0.87	2631	1177	125	171	808	72	136	182	185	207	315	372	208	104	454	234	369	184	1603	1761	1314	1723	1461	2740	1800	1801	427	461	136	295	298	598	574	492	492	245	274	212	416	1228	613	442
0.89_141.96			5		141.958	ESI pos	0.886	8546	6834	6859	6400	5686	6742	7137	7611	6555	7398	6582	8082	7334	7225	7066	6818	7139	7248	7672	7305	7699	6989	7511	7433	7811	7083	7566	6503	6718	6951	6697	7067	7508	6665	6433	6326	6629	6975	6754	6889	7288	7945
0.89_74.10			5		74.0962	ESI pos	0.889	4549	4018	11466	8466	10475	6245	6433	4432	7339	6554	4747	3805	20457	14833	16756	10578	11238	4970	18878	3867	3761	4574	8365	3467	12083	6645	5044	6764	3056	5749	10631	10323	6054	5526	4133	10205	5165	3790	4138	5659	9317	11168
0.90_141.05			5		141.048	ESI pos	0.895	58	1026	153	7103	2751	2917	574	61772	8427	17022	92	49	297	738	34	2492	4912	651	28	26	34	44	29	40	48	15	159	65	1844	1567	97	3012	2855	3219	157	175	1999	1867	68	36	52	42
0.91_226.07			5		226.069	ESI pos	0.909	20	3892	8721	15836	6798	4136	30089	29774	406	1671	4503	1149	4013	18493	2066	6307	7805	1313	32	36	16	6	26	78	38	40	953	15194	1196	2060	4712	5814	8162	13521	2800	9027	5266	5860	1904	890	17169	945
0.91_371.33			5		371.327	ESI pos	0.906	1449	5231	2554	2220	1678	2407	2311	3149	3561	2072	1600	6399	3057	2724	7227	3035	3173	2482	2237	1862	1848	2174	1800	1713	2672	2262	2158	1728	3447	1698	2410	2496	2378	3687	2757	2187	1856	7919	2470	1727	2427	2522
[truncated: 1,933 more rows]
[truncated: 236 more columns]

## Sheet: internal standards
						CODIGO	AP1	AP2	AP3	AP4	AP5	AP6	AP7	AP8	AP9	AP10	AP11	AP12	AP13	AP14	AP15	AP16	AP17	AP18	AP19	AP20	AP21	AP22	AP23	AP24	AP25	AP26	AP27	AP28	AP29	AP30	AP31	AP32	AP33	AP34	AP35	AP36	AP37	AP38	AP39	AP40	AP41	AP42	AP43
[truncated: 75 more rows]
[truncated: 235 more columns]
