# Supplementary material for: Analyses of Saliva Metabolome Reveal Patterns of Metabolites That Differentiate SARS-CoV-2 Infection and COVID-19 Disease Severity
Source: Metabolites. 2025 Mar 11;15(3):192. doi: 10.3390/metabo15030192 (PMC11944064; doi:10.3390/metabo15030192)
Supplement: Supplementary file 1 [file metabolites-15-00192-s001.zip › Supplemental Table S2.xlsx]

## Sheet: Table S2
Supplemental Table S2. Differences in intensity of the selected metabolites by group. Origin: microbial (M), environmental (E), human (H), drugs (D).
Annotation	Species	MSI Level	m/z	ESI mode	RT	FDR	VIP	Origin
1-(2-Hydroxyethyl)-2,2,6,6-tetra methyl-4-piperidinol	[M+H]+	2	202.17	ESI pos	1.02	0.027	AC vs HP	M
1,4-Cyclohexanedicarboxylic acid	[M-H]-	3	171.06	ESI neg	0.49	3.9e-06	AC vs HP	E
1,7-Dimethyluric acid	[M-H]-	3	195.05	ESI neg	0.89	1.73e-08	AC vs HP	H
2-Amino-1-phenylethanol	[M+H-H2 O]+	2	120.08	ESI pos	1.7	1.13e-24	AP vs HP	M
2-Amino-4-tert-butylphenol	[M+H-H2 O]+	2	148.11	ESI pos	0.56	9.26e-05	AC vs AP, AC vs HP	E
3-Hydroxyanthranilic acid	[M-H]-	3	152.03	ESI neg	0.23	3.73e-11	AC vs HP	M
3-Methylcytidine	[M+H]+	3	258.1	ESI pos	1.75	3.7e-27	AC vs HP, AC vs HP	H
4-Pyridoxic acid	[M-H]-	3	182.04	ESI neg	0.49	0.0029	AC vs AP	H
5,6-Dihydrouracil	[M+H]+	3	115.05	ESI pos	0.35	1.02e-10	AC vs HP	H
8-Oxo-2-deoxyadenosine	[M+H]+	3	268.1	ESI pos	1.14	3.46e-21	AC vs HP	H
Acetaminophen sulfate	[M-H]-	2	230.01	ESI neg	0.35	1.17e-08	AC vs HP	D
Acetylenedicarboxylic acid	[M-H]-	3	112.98	ESI neg	1.9	2.88e-45	AC vs AP, AC vs HP	H
Aconitic acid	[M-H]-	3	173	ESI neg	1.97	1.2e-20	AC vs HP	E
Allantoic acid	[M-H]-	3	175.04	ESI neg	2.11	1.58e-27	AC vs HP	M
Arachidonyl dopamine	[M-H]-	3	438.29	ESI neg	0.34	0.7639	AC vs AP	H
Azelaic acid	[M-H]-	2	187.09	ESI neg	0.34	8.16e-12	AC vs HP	E
Benzphetamine	[M+H]+	3	240.17	ESI pos	0.24	5.99e-33	AC vs AP, AC vs HP	D
Caffeine	[M+H]+	1	195.08	ESI pos	0.26	1.91e-10	AC vs HP	E
Catechol	[M-H]-	3	109.03	ESI neg	0.26	6.33e-12	AC vs HP	E
Cefdinir	[M-H]-	3	394.02	ESI neg	1.74	1.79e-17	AC vs AP, AC vs HP, AC vs HP	D
Cytidine 5'-diphosphocholine	[M+H]+	2	489.1	ESI pos	2.48	1.72e-13	AC vs HP	H
Dehydroisoandrosterone sulfate	[M-H]-	3	367.15	ESI neg	0.33	5.3e-11	AC vs HP	H
Diethanolamine	[M+H]+	2	106.08	ESI pos	1.74	6.8e-16	AC vs HP	E
Diethyloxalpropionate	[M-H]-	3	201.07	ESI neg	0.74	4.03e-08	AC vs HP	H
DMSO	[M+H]+	1	79.02	ESI pos	0.33	7.02e-40	AC vs AP, AC vs HP	D
Ferulic acid	[M-H]-	3	193.05	ESI neg	0.35	1e-18	AC vs HP	E
Fluorene	[M+H]+	3	167.08	ESI pos	1.7	4.87e-26	AC vs AP, AC vs HP	E
gamma-aminobutyric acid	[M+H]+	3	104.07	ESI pos	1.92	0.1233	AC vs AP	H
Gluconolactone	[M+H]+	3	179.05	ESI pos	1.96	5.9e-39	AC vs AP, AC vs HP	E
Glyceraldehyde	[M-H]-	3	89.02	ESI neg	1.92	0.5423	AC vs AP	H
Guanidine	[M+H]+	2	60.05	ESI pos	1.52	1.72e-22	AC vs AP, AC vs HP	H
Indole-3-carboxaldehyde	[M-H]-	3	144.04	ESI neg	0.34	3.7e-22	AC vs AP, AC vs HP	M
Inositol	[M-H]-	3	179.05	ESI neg	1.92	4.49e-06	AC vs AP	H
Isradipine	[M-H]-	3	370.14	ESI neg	0.23	0.000102	AC vs AP, AC vs HP	D
L-Homocitrulline	[M+H]+	2	190.11	ESI pos	2.13	1.36e-07	AC vs AP	H
Mannitol	[M-H]-	3	181.07	ESI neg	1.92	1.67e-14	AC vs AP, AC vs HP	D
Melamine	[M+H]+	2	127.07	ESI pos	1.08	0.000109	AC vs HP	E
Met-Gln	[M+H]+	2	278.12	ESI pos	2.03	8.8e-39	AC vs AP, AC vs HP	H
Methotrexate	[M-H]-	3	453.16	ESI neg	1.93	7.16e-18	AC vs HP	D
Muramic acid	[M-H]-	3	250.09	ESI neg	2.02	9.5e-33	AC vs AP, AC vs HP	M
N,N-Diethyl-2-aminoethanol	[M+H]+	2	118.12	ESI pos	0.85	8.34e-33	AC vs AP	D
N1-Acetylspermine	[M+H]+	2	245.23	ESI pos	2.48	4.9e-31	AC vs HP	H
N8-Acetylspermidine	[M+H]+	3	188.17	ESI pos	2.17	1.8e-12	AC vs HP	H
N-Acetylhistidine	[M+H]+	1	198.08	ESI pos	1.98	6.9e-06	AC vs AP, AC vs HP	H
N-Acetylneuraminic acid, 2,3-dehydro-2-deoxy-	[M+Na]+	2	314.08	ESI pos	2.07	1.06e-09	AC vs HP	H
N-Acetylserine	[M-H]-	3	146.04	ESI neg	1.92	1.2e-20	AC vs AP, AC vs HP	H
N-Cinnamoylglycine	[M-H]-	3	204.06	ESI neg	0.71	0.000501	AC vs HP	M
N-Methylisoleucine	[M+H]+	3	146.11	ESI pos	1.63	2.1e-13	AC vs AP, AC vs HP	M, H
N-Methylserine	[M+H]+	1	120.06	ESI pos	2.01	2.44e-24	AC vs AP, AC vs HP	H
Ornidazole	[M+H]+	3	220.05	ESI pos	0.25	0.000657	AC vs HP	D
Oxypurinol	[M-H]-	2	151.02	ESI neg	1.39	4.03e-07	AC vs HP	H
Pantothenic acid	[M+H]+	2	220.11	ESI pos	1.2	1.44e-06	AC vs HP	M
Phenylacetaldehyde isomer	[M+H-H2 O]+	2	103.05	ESI pos	1.7	1.11e-22	AC vs HP	E
Phenylalanine	[M-H]-	3	164.07	ESI neg	1.7	2.26e-23	AC vs HP	E
Pipecolic acid	[M+H]+	3	130.08	ESI pos	1.92	1.4e-10	AC vs HP	M, H
Porphobilinogen	[M-H]-	1	225.08	ESI neg	1.89	2.23e-20	AC vs HP	H
PyroGlu-Pro	[M+H]+	2	227.1	ESI pos	1.89	2.4e-22	AC vs HP	E
S-Adenosyl-methionine	[M+H]+	1	399.13	ESI pos	2.44	5.58e-21	AC vs AP, AC vs HP	D
Serine	[M-H]-	3	104.03	ESI neg	2.11	4.18e-18	AC vs AP	H, E
Ser-Pro-Arg	[M+H]+	2	359.2	ESI pos	2.42	4.07e-14	AC vs AP	E
Targinine	[M+H]+	1	189.13	ESI pos	2.26	0.00531	AC vs HP	H
Theobromine	[M+H]+	2	181.07	ESI pos	0.34	7.7e-17	AC vs HP, AC vs HP	E
Theophylline	[M-H]-	3	179.05	ESI neg	0.33	4.02e-16	AC vs HP, AC vs HP	E
Tryptophan	[M-H]-	3	203.08	ESI neg	1.68	1.67e-14	AC vs AP, AC vs HP	E
Tyrosine	[M+H]+	1	182.07	ESI pos	1.91	6.3e-18	AC vs HP	E
Uracil	[M+H]+	1	113.03	ESI pos	0.5	1.09e-09	AC vs HP	H
Uric acid	[M-H]-	2	167.02	ESI neg	1.92	9.58e-06	AC vs HP	H
Uridine diphosphate galactose	[M-H]-	3	565.05	ESI neg	2.53	5.66e-22	AC vs AP, AC vs HP	H
Val-Glu	[M-H]-	2	245.11	ESI neg	2.03	6.22e-22	AC vs HP	E
Valine	[M+H]+	1	118.08	ESI pos	1.92	0.00576	AC vs HP	E
Xanthine	[M+H]+	2	153.03	ESI pos	1.39	8.9e-10	AC vs AP, AC vs HP	D
